# Supplementary material for: Molecular diversity of yam virus Y and identification of banana mild mosaic virus isolates infecting yam (Dioscorea spp.)
Source: Arch Virol. 2023 Jun 13;168(7):180. doi: 10.1007/s00705-023-05809-3 (PMC10264530; doi:10.1007/s00705-023-05809-3)
Supplement: Supplementary file 1 — Supplementary file1 (XLSX 92 KB) [file 705_2023_5809_MOESM1_ESM.xlsx]

## Sheet: Supplementary Table S1
Supplementary Table S1. Indexing results for all samples analysed in this study
Accession						Plot location			Virus indexing results
Voucher ID	Accession name/ Varieties	Internal code	Species	*Date	Country of origin	Area	Plot ID	Municipality	PDO primers	YVY primers	BanMMV primers
NA	Americanos	Ame1	Dioscorea alata	2019	Guadeloupe	Basse-Terre	Belle Rivière	Sainte-Rose	+	+	-
NA	Americanos	Ame2	Dioscorea alata	2019	Guadeloupe	Basse-Terre	Belle Rivière	Sainte-Rose	+	+	-
NA	Americanos	Ame3	Dioscorea alata	2019	Guadeloupe	Basse-Terre	Belle Rivière	Sainte-Rose	+	+	-
NA	Americanos	Ame4	Dioscorea alata	2019	Guadeloupe	Basse-Terre	Belle Rivière	Sainte-Rose	-	-	-
NA	Americanos	Ame5	Dioscorea alata	2019	Guadeloupe	Basse-Terre	Belle Rivière	Sainte-Rose	+	+	-
NA	Americanos	Ame6	Dioscorea alata	2019	Guadeloupe	Basse-Terre	Belle Rivière	Sainte-Rose	+	+	-
NA	Americanos	Ame7	Dioscorea alata	2019	Guadeloupe	Basse-Terre	Belle Rivière	Sainte-Rose	-	-	-
NA	Americanos	Ame8	Dioscorea alata	2019	Guadeloupe	Basse-Terre	Belle Rivière	Sainte-Rose	-	-	-
NA	Americanos	Ame9	Dioscorea alata	2019	Guadeloupe	Basse-Terre	Belle Rivière	Sainte-Rose	-	-	-
NA	Americanos	Ame10	Dioscorea alata	2019	Guadeloupe	Basse-Terre	Belle Rivière	Sainte-Rose	-	-	-
NA	Grosse-Caille	GrC1	Dioscorea rotundata	2019	Guadeloupe	Basse-Terre	Belle Rivière	Sainte-Rose	-	-	-
NA	Grosse-Caille	GrC2	Dioscorea rotundata	2019	Guadeloupe	Basse-Terre	Belle Rivière	Sainte-Rose	-	-	-
NA	Grosse-Caille	GrC3	Dioscorea rotundata	2019	Guadeloupe	Basse-Terre	Belle Rivière	Sainte-Rose	+	+	-
NA	Grosse-Caille	GrC4	Dioscorea rotundata	2019	Guadeloupe	Basse-Terre	Belle Rivière	Sainte-Rose	+	+	-
NA	Grosse-Caille	GrC5	Dioscorea rotundata	2019	Guadeloupe	Basse-Terre	Belle Rivière	Sainte-Rose	-	-	-
NA	Grosse-Caille	GrC6	Dioscorea rotundata	2019	Guadeloupe	Basse-Terre	Belle Rivière	Sainte-Rose	-	-	-
NA	Grosse-Caille	GrC7	Dioscorea rotundata	2019	Guadeloupe	Basse-Terre	Belle Rivière	Sainte-Rose	+	+	-
NA	Grosse-Caille	GrC8	Dioscorea rotundata	2019	Guadeloupe	Basse-Terre	Belle Rivière	Sainte-Rose	-	-	-
NA	Grosse-Caille	GrC9	Dioscorea rotundata	2019	Guadeloupe	Basse-Terre	Belle Rivière	Sainte-Rose	-	-	-
NA	Grosse-Caille	GrC10	Dioscorea rotundata	2019	Guadeloupe	Basse-Terre	Belle Rivière	Sainte-Rose	-	-	-
NA	Kinabayo	Kin1	Dioscorea alata	2019	Guadeloupe	Basse-Terre	Belle Rivière	Sainte-Rose	+	-	+
NA	Kinabayo	Kin2	Dioscorea alata	2019	Guadeloupe	Basse-Terre	Belle Rivière	Sainte-Rose	+	-	+
NA	Kinabayo	Kin3	Dioscorea alata	2019	Guadeloupe	Basse-Terre	Belle Rivière	Sainte-Rose	+	+	-
NA	Kinabayo	Kin4	Dioscorea alata	2019	Guadeloupe	Basse-Terre	Belle Rivière	Sainte-Rose	+	+	-
NA	Kinabayo	Kin5	Dioscorea alata	2019	Guadeloupe	Basse-Terre	Belle Rivière	Sainte-Rose	+	+	-
NA	Kinabayo	Kin6	Dioscorea alata	2019	Guadeloupe	Basse-Terre	Belle Rivière	Sainte-Rose	+	+	-
NA	Kinabayo	Kin7	Dioscorea alata	2019	Guadeloupe	Basse-Terre	Belle Rivière	Sainte-Rose	+	+	-
NA	Kinabayo	Kin8	Dioscorea alata	2019	Guadeloupe	Basse-Terre	Belle Rivière	Sainte-Rose	+	-	+
NA	Kinabayo	Kin9	Dioscorea alata	2019	Guadeloupe	Basse-Terre	Belle Rivière	Sainte-Rose	-	-	-
NA	Kinabayo	Kin10	Dioscorea alata	2019	Guadeloupe	Basse-Terre	Belle Rivière	Sainte-Rose	+	+	-
NA	Orientale	Ori1	Dioscorea alata	2019	Guadeloupe	Basse-Terre	Belle Rivière	Sainte-Rose	-	-	-
NA	Orientale	Ori2	Dioscorea alata	2019	Guadeloupe	Basse-Terre	Belle Rivière	Sainte-Rose	-	-	-
NA	Orientale	Ori3	Dioscorea alata	2019	Guadeloupe	Basse-Terre	Belle Rivière	Sainte-Rose	-	-	-
NA	Orientale	Ori4	Dioscorea alata	2019	Guadeloupe	Basse-Terre	Belle Rivière	Sainte-Rose	+	+	-
NA	Orientale	Ori5	Dioscorea alata	2019	Guadeloupe	Basse-Terre	Belle Rivière	Sainte-Rose	-	-	-
NA	Orientale	Ori6	Dioscorea alata	2019	Guadeloupe	Basse-Terre	Belle Rivière	Sainte-Rose	+	+	-
NA	Orientale	Ori7	Dioscorea alata	2019	Guadeloupe	Basse-Terre	Belle Rivière	Sainte-Rose	-	-	-
NA	Orientale	Ori8	Dioscorea alata	2019	Guadeloupe	Basse-Terre	Belle Rivière	Sainte-Rose	-	-	-
NA	Orientale	Ori9	Dioscorea alata	2019	Guadeloupe	Basse-Terre	Belle Rivière	Sainte-Rose	-	-	-
NA	Orientale	Ori10	Dioscorea alata	2019	Guadeloupe	Basse-Terre	Belle Rivière	Sainte-Rose	-	-	-
NA	Plimbite	Pli20	Dioscorea alata	2019	Guadeloupe	Basse-Terre	Belle Rivière	Sainte-Rose	-	-	-
NA	Plimbite	Pli21	Dioscorea alata	2019	Guadeloupe	Basse-Terre	Belle Rivière	Sainte-Rose	-	-	-
NA	Plimbite	Pli22	Dioscorea alata	2019	Guadeloupe	Basse-Terre	Belle Rivière	Sainte-Rose	-	-	-
NA	Plimbite	Pli23	Dioscorea alata	2019	Guadeloupe	Basse-Terre	Belle Rivière	Sainte-Rose	-	-	-
NA	Plimbite	Pli24	Dioscorea alata	2019	Guadeloupe	Basse-Terre	Belle Rivière	Sainte-Rose	-	-	-
NA	Plimbite	Pli25	Dioscorea alata	2019	Guadeloupe	Basse-Terre	Belle Rivière	Sainte-Rose	+	+	-
NA	Plimbite	Pli26	Dioscorea alata	2019	Guadeloupe	Basse-Terre	Belle Rivière	Sainte-Rose	-	-	-
NA	Plimbite	Pli27	Dioscorea alata	2019	Guadeloupe	Basse-Terre	Belle Rivière	Sainte-Rose	-	-	-
NA	Plimbite	Pli28	Dioscorea alata	2019	Guadeloupe	Basse-Terre	Belle Rivière	Sainte-Rose	-	-	-
NA	Plimbite	Pli29	Dioscorea alata	2019	Guadeloupe	Basse-Terre	Belle Rivière	Sainte-Rose	-	-	-
NA	Adon	Ado1	Dioscorea bulbifera	2019	Guadeloupe	Basse-Terre	Bovis	Baillif	-	-	-
NA	Adon	Ado2	Dioscorea bulbifera	2019	Guadeloupe	Basse-Terre	Bovis	Baillif	-	-	-
NA	Adon	Ado3	Dioscorea bulbifera	2019	Guadeloupe	Basse-Terre	Bovis	Baillif	-	-	-
NA	Adon	Ado4	Dioscorea bulbifera	2019	Guadeloupe	Basse-Terre	Bovis	Baillif	-	-	-
NA	Adon	Ado5	Dioscorea bulbifera	2019	Guadeloupe	Basse-Terre	Bovis	Baillif	+	+	-
NA	Adon	Ado6	Dioscorea bulbifera	2019	Guadeloupe	Basse-Terre	Bovis	Baillif	-	-	-
NA	Adon	Ado7	Dioscorea bulbifera	2019	Guadeloupe	Basse-Terre	Bovis	Baillif	-	-	-
NA	Adon	Ado8	Dioscorea bulbifera	2019	Guadeloupe	Basse-Terre	Bovis	Baillif	-	-	-
NA	Cousse-Couche	Cou1	Dioscorea trifida	2019	Guadeloupe	Basse-Terre	Bovis	Baillif	-	-	-
NA	Cousse-Couche	Cou2	Dioscorea trifida	2019	Guadeloupe	Basse-Terre	Bovis	Baillif	-	-	-
NA	Cousse-Couche	Cou3	Dioscorea trifida	2019	Guadeloupe	Basse-Terre	Bovis	Baillif	-	-	-
NA	Cousse-Couche	Cou4	Dioscorea trifida	2019	Guadeloupe	Basse-Terre	Bovis	Baillif	-	-	-
NA	Cousse-Couche	Cou5	Dioscorea trifida	2019	Guadeloupe	Basse-Terre	Bovis	Baillif	-	-	-
NA	Cousse-Couche	Cou6	Dioscorea trifida	2019	Guadeloupe	Basse-Terre	Bovis	Baillif	-	-	-
NA	Cousse-Couche	Cou7	Dioscorea trifida	2019	Guadeloupe	Basse-Terre	Bovis	Baillif	-	-	-
NA	Cousse-Couche	Cou8	Dioscorea trifida	2019	Guadeloupe	Basse-Terre	Bovis	Baillif	-	-	-
NA	Goana	Goa1	Dioscorea alata	2019	Guadeloupe	Basse-Terre	Bovis	Baillif	-	-	-
NA	Goana	Goa2	Dioscorea alata	2019	Guadeloupe	Basse-Terre	Bovis	Baillif	-	-	-
NA	Goana	Goa3	Dioscorea alata	2019	Guadeloupe	Basse-Terre	Bovis	Baillif	-	-	-
NA	Goana	Goa4	Dioscorea alata	2019	Guadeloupe	Basse-Terre	Bovis	Baillif	-	-	-
NA	Goana	Goa5	Dioscorea alata	2019	Guadeloupe	Basse-Terre	Bovis	Baillif	-	-	-
NA	Goana	Goa6	Dioscorea alata	2019	Guadeloupe	Basse-Terre	Bovis	Baillif	-	-	-
NA	Goana	Goa7	Dioscorea alata	2019	Guadeloupe	Basse-Terre	Bovis	Baillif	+	+	-
NA	Goana	Goa8	Dioscorea alata	2019	Guadeloupe	Basse-Terre	Bovis	Baillif	-	-	-
NA	Goana	Goa9	Dioscorea alata	2019	Guadeloupe	Basse-Terre	Bovis	Baillif	-	-	-
NA	Goana	Goa10	Dioscorea alata	2019	Guadeloupe	Basse-Terre	Bovis	Baillif	-	-	-
NA	Goana	Goa11	Dioscorea alata	2019	Guadeloupe	Basse-Terre	Bovis	Baillif	+	+	-
NA	Goana	Goa12	Dioscorea alata	2019	Guadeloupe	Basse-Terre	Bovis	Baillif	+	+	-
NA	Goana	Goa13	Dioscorea alata	2019	Guadeloupe	Basse-Terre	Bovis	Baillif	-	-	-
NA	Goana	Goa14	Dioscorea alata	2019	Guadeloupe	Basse-Terre	Bovis	Baillif	-	-	-
NA	Goana	Goa15	Dioscorea alata	2019	Guadeloupe	Basse-Terre	Bovis	Baillif	-	-	-
NA	Goana	Goa16	Dioscorea alata	2019	Guadeloupe	Basse-Terre	Bovis	Baillif	-	-	-
NA	Goana	Goa17	Dioscorea alata	2019	Guadeloupe	Basse-Terre	Bovis	Baillif	-	-	-
NA	Goana	Goa18	Dioscorea alata	2019	Guadeloupe	Basse-Terre	Bovis	Baillif	-	-	-
NA	Goana	Goa19	Dioscorea alata	2019	Guadeloupe	Basse-Terre	Bovis	Baillif	-	-	-
NA	Goana	Goa20	Dioscorea alata	2019	Guadeloupe	Basse-Terre	Bovis	Baillif	-	-	-
NA	Kabusah	Kab1	Dioscorea alata	2019	Guadeloupe	Basse-Terre	Bovis	Baillif	-	-	-
NA	Kabusah	Kab2	Dioscorea alata	2019	Guadeloupe	Basse-Terre	Bovis	Baillif	-	-	-
NA	Kabusah	Kab3	Dioscorea alata	2019	Guadeloupe	Basse-Terre	Bovis	Baillif	-	-	-
NA	Kabusah	Kab4	Dioscorea alata	2019	Guadeloupe	Basse-Terre	Bovis	Baillif	-	-	-
NA	Kabusah	Kab5	Dioscorea alata	2019	Guadeloupe	Basse-Terre	Bovis	Baillif	-	-	-
NA	Kabusah	Kab6	Dioscorea alata	2019	Guadeloupe	Basse-Terre	Bovis	Baillif	-	-	-
NA	Kabusah	Kab7	Dioscorea alata	2019	Guadeloupe	Basse-Terre	Bovis	Baillif	-	-	-
NA	Kabusah	Kab8	Dioscorea alata	2019	Guadeloupe	Basse-Terre	Bovis	Baillif	-	-	-
NA	Kabusah	Kab9	Dioscorea alata	2019	Guadeloupe	Basse-Terre	Bovis	Baillif	-	-	-
NA	Kabusah	Kab10	Dioscorea alata	2019	Guadeloupe	Basse-Terre	Bovis	Baillif	-	-	-
NA	Kabusah	Kab11	Dioscorea alata	2019	Guadeloupe	Basse-Terre	Bovis	Baillif	-	-	-
NA	Kabusah	Kab12	Dioscorea alata	2019	Guadeloupe	Basse-Terre	Bovis	Baillif	-	-	-
NA	Kabusah	Kab13	Dioscorea alata	2019	Guadeloupe	Basse-Terre	Bovis	Baillif	-	-	-
NA	Kabusah	Kab14	Dioscorea alata	2019	Guadeloupe	Basse-Terre	Bovis	Baillif	-	-	-
NA	Kabusah	Kab15	Dioscorea alata	2019	Guadeloupe	Basse-Terre	Bovis	Baillif	-	-	-
NA	Kabusah	Kab16	Dioscorea alata	2019	Guadeloupe	Basse-Terre	Bovis	Baillif	-	-	-
NA	Kabusah	Kab17	Dioscorea alata	2019	Guadeloupe	Basse-Terre	Bovis	Baillif	-	-	-
NA	Kabusah	Kab18	Dioscorea alata	2019	Guadeloupe	Basse-Terre	Bovis	Baillif	-	-	-
NA	Kabusah	Kab19	Dioscorea alata	2019	Guadeloupe	Basse-Terre	Bovis	Baillif	-	-	-
NA	Kabusah	Kab20	Dioscorea alata	2019	Guadeloupe	Basse-Terre	Bovis	Baillif	-	-	-
NA	Pacala	Pac1	Dioscorea alata	2019	Guadeloupe	Basse-Terre	Bovis	Baillif	-	-	-
NA	Pacala	Pac2	Dioscorea alata	2019	Guadeloupe	Basse-Terre	Bovis	Baillif	-	-	-
NA	Pacala	Pac3	Dioscorea alata	2019	Guadeloupe	Basse-Terre	Bovis	Baillif	-	-	-
NA	Pacala	Pac4	Dioscorea alata	2019	Guadeloupe	Basse-Terre	Bovis	Baillif	-	-	-
NA	Pacala	Pac5	Dioscorea alata	2019	Guadeloupe	Basse-Terre	Bovis	Baillif	-	-	-
NA	Pacala	Pac6	Dioscorea alata	2019	Guadeloupe	Basse-Terre	Bovis	Baillif	-	-	-
NA	Pacala	Pac7	Dioscorea alata	2019	Guadeloupe	Basse-Terre	Bovis	Baillif	-	-	-
NA	Pacala	Pac8	Dioscorea alata	2019	Guadeloupe	Basse-Terre	Bovis	Baillif	-	-	-
NA	Pas-Possible	PPo1	Dioscorea esculenta	2019	Guadeloupe	Basse-Terre	Bovis	Baillif	-	-	-
NA	Pas-Possible	PPo2	Dioscorea esculenta	2019	Guadeloupe	Basse-Terre	Bovis	Baillif	-	-	-
NA	Pas-Possible	PPo3	Dioscorea esculenta	2019	Guadeloupe	Basse-Terre	Bovis	Baillif	-	-	-
NA	Pas-Possible	PPo4	Dioscorea esculenta	2019	Guadeloupe	Basse-Terre	Bovis	Baillif	-	-	-
NA	Pas-Possible	PPo5	Dioscorea esculenta	2019	Guadeloupe	Basse-Terre	Bovis	Baillif	-	-	-
NA	Pas-Possible	PPo6	Dioscorea esculenta	2019	Guadeloupe	Basse-Terre	Bovis	Baillif	-	-	-
NA	Pas-Possible	PPo7	Dioscorea esculenta	2019	Guadeloupe	Basse-Terre	Bovis	Baillif	-	-	-
NA	Pas-Possible	PPo8	Dioscorea esculenta	2019	Guadeloupe	Basse-Terre	Bovis	Baillif	-	-	-
NA	Adon	Ado10	Dioscorea bulbifera	2019	Guadeloupe	Basse-Terre	Caféière	Baie-Mahault	-	-	-
NA	Adon	Ado11	Dioscorea bulbifera	2019	Guadeloupe	Basse-Terre	Caféière	Baie-Mahault	-	-	-
NA	Adon	Ado12	Dioscorea bulbifera	2019	Guadeloupe	Basse-Terre	Caféière	Baie-Mahault	-	-	-
NA	Adon	Ado13	Dioscorea bulbifera	2019	Guadeloupe	Basse-Terre	Caféière	Baie-Mahault	-	-	-
NA	Adon	Ado14	Dioscorea bulbifera	2019	Guadeloupe	Basse-Terre	Caféière	Baie-Mahault	-	-	-
NA	Adon	Ado15	Dioscorea bulbifera	2019	Guadeloupe	Basse-Terre	Caféière	Baie-Mahault	-	-	-
NA	Adon	Ado16	Dioscorea bulbifera	2019	Guadeloupe	Basse-Terre	Caféière	Baie-Mahault	-	-	-
NA	Adon	Ado17	Dioscorea bulbifera	2019	Guadeloupe	Basse-Terre	Caféière	Baie-Mahault	-	-	-
NA	Grosse-Caille	GrC40	Dioscorea rotundata	2019	Guadeloupe	Basse-Terre	Caféière	Baie-Mahault	+	+	-
NA	Grosse-Caille	GrC41	Dioscorea rotundata	2019	Guadeloupe	Basse-Terre	Caféière	Baie-Mahault	+	+	-
NA	Grosse-Caille	GrC42	Dioscorea rotundata	2019	Guadeloupe	Basse-Terre	Caféière	Baie-Mahault	+	+	-
NA	Grosse-Caille	GrC43	Dioscorea rotundata	2019	Guadeloupe	Basse-Terre	Caféière	Baie-Mahault	+	+	-
NA	Grosse-Caille	GrC44	Dioscorea rotundata	2019	Guadeloupe	Basse-Terre	Caféière	Baie-Mahault	+	+	-
NA	Grosse-Caille	GrC45	Dioscorea rotundata	2019	Guadeloupe	Basse-Terre	Caféière	Baie-Mahault	+	+	-
NA	Grosse-Caille	GrC46	Dioscorea rotundata	2019	Guadeloupe	Basse-Terre	Caféière	Baie-Mahault	+	+	-
NA	Grosse-Caille	GrC47	Dioscorea rotundata	2019	Guadeloupe	Basse-Terre	Caféière	Baie-Mahault	+	+	-
NA	Igname Jaune	IgJ1	Dioscorea cayenensis	2019	Guadeloupe	Basse-Terre	Caféière	Baie-Mahault	+	+	-
NA	Igname Jaune	IgJ2	Dioscorea cayenensis	2019	Guadeloupe	Basse-Terre	Caféière	Baie-Mahault	-	-	-
NA	Igname Jaune	IgJ3	Dioscorea cayenensis	2019	Guadeloupe	Basse-Terre	Caféière	Baie-Mahault	+	+	-
NA	Igname Jaune	IgJ4	Dioscorea cayenensis	2019	Guadeloupe	Basse-Terre	Caféière	Baie-Mahault	+	+	-
NA	Igname Jaune	IgJ5	Dioscorea cayenensis	2019	Guadeloupe	Basse-Terre	Caféière	Baie-Mahault	+	+	-
NA	Igname Jaune	IgJ6	Dioscorea cayenensis	2019	Guadeloupe	Basse-Terre	Caféière	Baie-Mahault	+	+	-
NA	Igname Jaune	IgJ7	Dioscorea cayenensis	2019	Guadeloupe	Basse-Terre	Caféière	Baie-Mahault	+	+	-
NA	Igname Jaune	IgJ8	Dioscorea cayenensis	2019	Guadeloupe	Basse-Terre	Caféière	Baie-Mahault	+	+	-
NA	Pas-Possible	PPo10	Dioscorea esculenta	2019	Guadeloupe	Basse-Terre	Caféière	Baie-Mahault	-	-	-
NA	Pas-Possible	PPo11	Dioscorea esculenta	2019	Guadeloupe	Basse-Terre	Caféière	Baie-Mahault	-	-	-
NA	Pas-Possible	PPo12	Dioscorea esculenta	2019	Guadeloupe	Basse-Terre	Caféière	Baie-Mahault	-	-	-
NA	Pas-Possible	PPo13	Dioscorea esculenta	2019	Guadeloupe	Basse-Terre	Caféière	Baie-Mahault	-	-	-
NA	Pas-Possible	PPo14	Dioscorea esculenta	2019	Guadeloupe	Basse-Terre	Caféière	Baie-Mahault	-	-	-
NA	Pas-Possible	PPo15	Dioscorea esculenta	2019	Guadeloupe	Basse-Terre	Caféière	Baie-Mahault	-	-	-
NA	Pas-Possible	PPo16	Dioscorea esculenta	2019	Guadeloupe	Basse-Terre	Caféière	Baie-Mahault	-	-	-
NA	Pas-Possible	PPo17	Dioscorea esculenta	2019	Guadeloupe	Basse-Terre	Caféière	Baie-Mahault	-	-	-
NA	Grosse-Caille	GrC11	Dioscorea rotundata	2019	Guadeloupe	Basse-Terre	La Moisse	Lamentin	+	+	-
NA	Grosse-Caille	GrC12	Dioscorea rotundata	2019	Guadeloupe	Basse-Terre	La Moisse	Lamentin	+	+	-
NA	Grosse-Caille	GrC13	Dioscorea rotundata	2019	Guadeloupe	Basse-Terre	La Moisse	Lamentin	+	+	-
NA	Grosse-Caille	GrC14	Dioscorea rotundata	2019	Guadeloupe	Basse-Terre	La Moisse	Lamentin	+	+	-
NA	Grosse-Caille	GrC15	Dioscorea rotundata	2019	Guadeloupe	Basse-Terre	La Moisse	Lamentin	+	+	-
NA	Grosse-Caille	GrC16	Dioscorea rotundata	2019	Guadeloupe	Basse-Terre	La Moisse	Lamentin	+	+	-
NA	Grosse-Caille	GrC17	Dioscorea rotundata	2019	Guadeloupe	Basse-Terre	La Moisse	Lamentin	+	+	-
NA	Grosse-Caille	GrC18	Dioscorea rotundata	2019	Guadeloupe	Basse-Terre	La Moisse	Lamentin	+	+	-
NA	Grosse-Caille	GrC19	Dioscorea rotundata	2019	Guadeloupe	Basse-Terre	La Moisse	Lamentin	+	+	-
NA	Grosse-Caille	GrC20	Dioscorea rotundata	2019	Guadeloupe	Basse-Terre	La Moisse	Lamentin	+	+	-
NA	Grosse-Caille	GrC21	Dioscorea rotundata	2019	Guadeloupe	Basse-Terre	La Moisse	Lamentin	+	+	-
NA	Grosse-Caille	GrC22	Dioscorea rotundata	2019	Guadeloupe	Basse-Terre	La Moisse	Lamentin	+	+	-
NA	Grosse-Caille	GrC23	Dioscorea rotundata	2019	Guadeloupe	Basse-Terre	La Moisse	Lamentin	+	+	-
NA	Grosse-Caille	GrC24	Dioscorea rotundata	2019	Guadeloupe	Basse-Terre	La Moisse	Lamentin	+	+	-
NA	Grosse-Caille	GrC25	Dioscorea rotundata	2019	Guadeloupe	Basse-Terre	La Moisse	Lamentin	+	+	-
NA	Grosse-Caille	GrC26	Dioscorea rotundata	2019	Guadeloupe	Basse-Terre	La Moisse	Lamentin	-	-	-
NA	Grosse-Caille	GrC27	Dioscorea rotundata	2019	Guadeloupe	Basse-Terre	La Moisse	Lamentin	-	-	-
NA	Grosse-Caille	GrC28	Dioscorea rotundata	2019	Guadeloupe	Basse-Terre	La Moisse	Lamentin	-	-	-
NA	Grosse-Caille	GrC29	Dioscorea rotundata	2019	Guadeloupe	Basse-Terre	La Moisse	Lamentin	-	-	-
NA	Grosse-Caille	GrC30	Dioscorea rotundata	2019	Guadeloupe	Basse-Terre	La Moisse	Lamentin	-	-	-
NA	Cousse-Couche	Cou10	Dioscorea trifida	2019	Guadeloupe	Basse-Terre	Roujol	Petit-Bourg	-	-	-
NA	Cousse-Couche	Cou11	Dioscorea trifida	2019	Guadeloupe	Basse-Terre	Roujol	Petit-Bourg	-	-	-
NA	Cousse-Couche	Cou12	Dioscorea trifida	2019	Guadeloupe	Basse-Terre	Roujol	Petit-Bourg	-	-	-
NA	Cousse-Couche	Cou13	Dioscorea trifida	2019	Guadeloupe	Basse-Terre	Roujol	Petit-Bourg	-	-	-
NA	Cousse-Couche	Cou14	Dioscorea trifida	2019	Guadeloupe	Basse-Terre	Roujol	Petit-Bourg	-	-	-
NA	Cousse-Couche	Cou15	Dioscorea trifida	2019	Guadeloupe	Basse-Terre	Roujol	Petit-Bourg	-	-	-
NA	Cousse-Couche	Cou16	Dioscorea trifida	2019	Guadeloupe	Basse-Terre	Roujol	Petit-Bourg	-	-	-
NA	Cousse-Couche	Cou17	Dioscorea trifida	2019	Guadeloupe	Basse-Terre	Roujol	Petit-Bourg	-	-	-
NA	Goana	Goa21	Dioscorea alata	2019	Guadeloupe	Basse-Terre	Roujol	Petit-Bourg	+	+	-
NA	Goana	Goa22	Dioscorea alata	2019	Guadeloupe	Basse-Terre	Roujol	Petit-Bourg	+	+	-
NA	Goana	Goa23	Dioscorea alata	2019	Guadeloupe	Basse-Terre	Roujol	Petit-Bourg	+	+	-
NA	Goana	Goa24	Dioscorea alata	2019	Guadeloupe	Basse-Terre	Roujol	Petit-Bourg	-	-	-
NA	Goana	Goa25	Dioscorea alata	2019	Guadeloupe	Basse-Terre	Roujol	Petit-Bourg	+	+	-
NA	Goana	Goa26	Dioscorea alata	2019	Guadeloupe	Basse-Terre	Roujol	Petit-Bourg	+	+	-
NA	Goana	Goa27	Dioscorea alata	2019	Guadeloupe	Basse-Terre	Roujol	Petit-Bourg	+	+	-
NA	Goana	Goa28	Dioscorea alata	2019	Guadeloupe	Basse-Terre	Roujol	Petit-Bourg	+	+	-
NA	Goana	Goa29	Dioscorea alata	2019	Guadeloupe	Basse-Terre	Roujol	Petit-Bourg	+	+	-
NA	Goana	Goa30	Dioscorea alata	2019	Guadeloupe	Basse-Terre	Roujol	Petit-Bourg	+	+	-
NA	Goana	Goa31	Dioscorea alata	2019	Guadeloupe	Basse-Terre	Roujol	Petit-Bourg	+	+	-
NA	Goana	Goa32	Dioscorea alata	2019	Guadeloupe	Basse-Terre	Roujol	Petit-Bourg	+	+	-
NA	Goana	Goa33	Dioscorea alata	2019	Guadeloupe	Basse-Terre	Roujol	Petit-Bourg	+	+	-
NA	Goana	Goa34	Dioscorea alata	2019	Guadeloupe	Basse-Terre	Roujol	Petit-Bourg	-	-	-
NA	Goana	Goa35	Dioscorea alata	2019	Guadeloupe	Basse-Terre	Roujol	Petit-Bourg	+	+	-
NA	Goana	Goa36	Dioscorea alata	2019	Guadeloupe	Basse-Terre	Roujol	Petit-Bourg	-	-	-
NA	Goana	Goa37	Dioscorea alata	2019	Guadeloupe	Basse-Terre	Roujol	Petit-Bourg	+	+	-
NA	Goana	Goa38	Dioscorea alata	2019	Guadeloupe	Basse-Terre	Roujol	Petit-Bourg	+	+	-
NA	Goana	Goa39	Dioscorea alata	2019	Guadeloupe	Basse-Terre	Roujol	Petit-Bourg	+	+	-
NA	Goana	Goa40	Dioscorea alata	2019	Guadeloupe	Basse-Terre	Roujol	Petit-Bourg	-	-	-
NA	Kabusah	Kab21	Dioscorea alata	2019	Guadeloupe	Basse-Terre	Roujol	Petit-Bourg	-	-	-
NA	Kabusah	Kab22	Dioscorea alata	2019	Guadeloupe	Basse-Terre	Roujol	Petit-Bourg	-	-	-
NA	Kabusah	Kab23	Dioscorea alata	2019	Guadeloupe	Basse-Terre	Roujol	Petit-Bourg	+	+	-
NA	Kabusah	Kab24	Dioscorea alata	2019	Guadeloupe	Basse-Terre	Roujol	Petit-Bourg	-	-	-
NA	Kabusah	Kab25	Dioscorea alata	2019	Guadeloupe	Basse-Terre	Roujol	Petit-Bourg	-	-	-
NA	Kabusah	Kab26	Dioscorea alata	2019	Guadeloupe	Basse-Terre	Roujol	Petit-Bourg	-	-	-
NA	Kabusah	Kab27	Dioscorea alata	2019	Guadeloupe	Basse-Terre	Roujol	Petit-Bourg	-	-	-
NA	Kabusah	Kab28	Dioscorea alata	2019	Guadeloupe	Basse-Terre	Roujol	Petit-Bourg	-	-	-
NA	Kabusah	Kab29	Dioscorea alata	2019	Guadeloupe	Basse-Terre	Roujol	Petit-Bourg	-	-	-
NA	Kabusah	Kab30	Dioscorea alata	2019	Guadeloupe	Basse-Terre	Roujol	Petit-Bourg	-	-	-
NA	Kabusah	Kab31	Dioscorea alata	2019	Guadeloupe	Basse-Terre	Roujol	Petit-Bourg	-	-	-
NA	Kabusah	Kab32	Dioscorea alata	2019	Guadeloupe	Basse-Terre	Roujol	Petit-Bourg	+	+	-
NA	Kabusah	Kab33	Dioscorea alata	2019	Guadeloupe	Basse-Terre	Roujol	Petit-Bourg	-	-	-
NA	Kabusah	Kab34	Dioscorea alata	2019	Guadeloupe	Basse-Terre	Roujol	Petit-Bourg	+	+	-
NA	Kabusah	Kab35	Dioscorea alata	2019	Guadeloupe	Basse-Terre	Roujol	Petit-Bourg	-	-	-
NA	Kabusah	Kab36	Dioscorea alata	2019	Guadeloupe	Basse-Terre	Roujol	Petit-Bourg	-	-	-
NA	Kabusah	Kab37	Dioscorea alata	2019	Guadeloupe	Basse-Terre	Roujol	Petit-Bourg	-	-	-
NA	Kabusah	Kab38	Dioscorea alata	2019	Guadeloupe	Basse-Terre	Roujol	Petit-Bourg	-	-	-
NA	Kabusah	Kab39	Dioscorea alata	2019	Guadeloupe	Basse-Terre	Roujol	Petit-Bourg	-	-	-
NA	Kabusah	Kab40	Dioscorea alata	2019	Guadeloupe	Basse-Terre	Roujol	Petit-Bourg	-	-	-
NA	Pacala	Pac10	Dioscorea alata	2019	Guadeloupe	Basse-Terre	Roujol	Petit-Bourg	-	-	-
NA	Pacala	Pac11	Dioscorea alata	2019	Guadeloupe	Basse-Terre	Roujol	Petit-Bourg	+	+	-
NA	Pacala	Pac12	Dioscorea alata	2019	Guadeloupe	Basse-Terre	Roujol	Petit-Bourg	-	-	-
NA	Pacala	Pac13	Dioscorea alata	2019	Guadeloupe	Basse-Terre	Roujol	Petit-Bourg	+	+	-
NA	Pacala	Pac14	Dioscorea alata	2019	Guadeloupe	Basse-Terre	Roujol	Petit-Bourg	-	-	-
NA	Pacala	Pac15	Dioscorea alata	2019	Guadeloupe	Basse-Terre	Roujol	Petit-Bourg	+	+	-
NA	Pacala	Pac16	Dioscorea alata	2019	Guadeloupe	Basse-Terre	Roujol	Petit-Bourg	+	+	-
NA	Pacala	Pac17	Dioscorea alata	2019	Guadeloupe	Basse-Terre	Roujol	Petit-Bourg	-	-	-
NA	Grosse-Caille	GrC50	Dioscorea rotundata	2019	Guadeloupe	Basse-Terre	Trinité	Petit-Bourg	+	+	-
NA	Grosse-Caille	GrC51	Dioscorea rotundata	2019	Guadeloupe	Basse-Terre	Trinité	Petit-Bourg	+	+	-
NA	Grosse-Caille	GrC52	Dioscorea rotundata	2019	Guadeloupe	Basse-Terre	Trinité	Petit-Bourg	+	+	-
NA	Grosse-Caille	GrC53	Dioscorea rotundata	2019	Guadeloupe	Basse-Terre	Trinité	Petit-Bourg	+	+	-
NA	Grosse-Caille	GrC54	Dioscorea rotundata	2019	Guadeloupe	Basse-Terre	Trinité	Petit-Bourg	+	+	-
NA	Grosse-Caille	GrC55	Dioscorea rotundata	2019	Guadeloupe	Basse-Terre	Trinité	Petit-Bourg	+	+	-
NA	Grosse-Caille	GrC56	Dioscorea rotundata	2019	Guadeloupe	Basse-Terre	Trinité	Petit-Bourg	+	+	-
NA	Grosse-Caille	GrC57	Dioscorea rotundata	2019	Guadeloupe	Basse-Terre	Trinité	Petit-Bourg	+	+	-
NA	Igname Jaune	IgJ10	Dioscorea cayenensis	2019	Guadeloupe	Basse-Terre	Trinité	Petit-Bourg	+	+	-
NA	Igname Jaune	IgJ11	Dioscorea cayenensis	2019	Guadeloupe	Basse-Terre	Trinité	Petit-Bourg	+	+	-
NA	Igname Jaune	IgJ12	Dioscorea cayenensis	2019	Guadeloupe	Basse-Terre	Trinité	Petit-Bourg	+	+	-
NA	Igname Jaune	IgJ13	Dioscorea cayenensis	2019	Guadeloupe	Basse-Terre	Trinité	Petit-Bourg	+	+	-
NA	Igname Jaune	IgJ14	Dioscorea cayenensis	2019	Guadeloupe	Basse-Terre	Trinité	Petit-Bourg	+	+	-
NA	Igname Jaune	IgJ15	Dioscorea cayenensis	2019	Guadeloupe	Basse-Terre	Trinité	Petit-Bourg	+	+	-
NA	Igname Jaune	IgJ16	Dioscorea cayenensis	2019	Guadeloupe	Basse-Terre	Trinité	Petit-Bourg	+	+	-
NA	Igname Jaune	IgJ17	Dioscorea cayenensis	2019	Guadeloupe	Basse-Terre	Trinité	Petit-Bourg	+	+	-
NA	Igname Jaune	IgJ18	Dioscorea cayenensis	2019	Guadeloupe	Basse-Terre	Trinité	Petit-Bourg	+	+	-
NA	Kabusah	Kab121	Dioscorea alata	2019	Guadeloupe	Basse-Terre	Trinité	Petit-Bourg	+	+	-
NA	Kabusah	Kab122	Dioscorea alata	2019	Guadeloupe	Basse-Terre	Trinité	Petit-Bourg	-	-	-
NA	Kabusah	Kab123	Dioscorea alata	2019	Guadeloupe	Basse-Terre	Trinité	Petit-Bourg	+	+	-
NA	Kabusah	Kab124	Dioscorea alata	2019	Guadeloupe	Basse-Terre	Trinité	Petit-Bourg	-	-	-
NA	Kabusah	Kab125	Dioscorea alata	2019	Guadeloupe	Basse-Terre	Trinité	Petit-Bourg	-	-	-
NA	Kabusah	Kab126	Dioscorea alata	2019	Guadeloupe	Basse-Terre	Trinité	Petit-Bourg	-	-	-
NA	Kabusah	Kab127	Dioscorea alata	2019	Guadeloupe	Basse-Terre	Trinité	Petit-Bourg	-	-	-
NA	Kabusah	Kab128	Dioscorea alata	2019	Guadeloupe	Basse-Terre	Trinité	Petit-Bourg	-	-	-
NA	Kabusah	Kab129	Dioscorea alata	2019	Guadeloupe	Basse-Terre	Trinité	Petit-Bourg	-	-	-
NA	Kabusah	Kab130	Dioscorea alata	2019	Guadeloupe	Basse-Terre	Trinité	Petit-Bourg	+	+	-
NA	Kabusah	Kab131	Dioscorea alata	2019	Guadeloupe	Basse-Terre	Trinité	Petit-Bourg	-	-	-
NA	Kabusah	Kab132	Dioscorea alata	2019	Guadeloupe	Basse-Terre	Trinité	Petit-Bourg	-	-	-
NA	Kabusah	Kab133	Dioscorea alata	2019	Guadeloupe	Basse-Terre	Trinité	Petit-Bourg	-	-	-
NA	Kabusah	Kab134	Dioscorea alata	2019	Guadeloupe	Basse-Terre	Trinité	Petit-Bourg	-	-	-
NA	Kabusah	Kab135	Dioscorea alata	2019	Guadeloupe	Basse-Terre	Trinité	Petit-Bourg	-	-	-
NA	Kabusah	Kab136	Dioscorea alata	2019	Guadeloupe	Basse-Terre	Trinité	Petit-Bourg	-	-	-
NA	Kabusah	Kab137	Dioscorea alata	2019	Guadeloupe	Basse-Terre	Trinité	Petit-Bourg	-	-	-
NA	Kabusah	Kab138	Dioscorea alata	2019	Guadeloupe	Basse-Terre	Trinité	Petit-Bourg	-	-	-
NA	Kabusah	Kab139	Dioscorea alata	2019	Guadeloupe	Basse-Terre	Trinité	Petit-Bourg	+	+	-
NA	Kabusah	Kab140	Dioscorea alata	2019	Guadeloupe	Basse-Terre	Trinité	Petit-Bourg	-	-	-
NA	Goana	Goa101	Dioscorea alata	2019	Guadeloupe	Grande-Terre	Belle Plaine	Les Abymes	-	-	-
NA	Goana	Goa102	Dioscorea alata	2019	Guadeloupe	Grande-Terre	Belle Plaine	Les Abymes	-	-	-
NA	Goana	Goa103	Dioscorea alata	2019	Guadeloupe	Grande-Terre	Belle Plaine	Les Abymes	-	-	-
NA	Goana	Goa104	Dioscorea alata	2019	Guadeloupe	Grande-Terre	Belle Plaine	Les Abymes	-	-	-
NA	Goana	Goa105	Dioscorea alata	2019	Guadeloupe	Grande-Terre	Belle Plaine	Les Abymes	-	-	-
NA	Goana	Goa106	Dioscorea alata	2019	Guadeloupe	Grande-Terre	Belle Plaine	Les Abymes	-	-	-
NA	Goana	Goa107	Dioscorea alata	2019	Guadeloupe	Grande-Terre	Belle Plaine	Les Abymes	-	-	-
NA	Goana	Goa108	Dioscorea alata	2019	Guadeloupe	Grande-Terre	Belle Plaine	Les Abymes	-	-	-
NA	Goana	Goa109	Dioscorea alata	2019	Guadeloupe	Grande-Terre	Belle Plaine	Les Abymes	-	-	-
NA	Goana	Goa110	Dioscorea alata	2019	Guadeloupe	Grande-Terre	Belle Plaine	Les Abymes	-	-	-
NA	Goana	Goa111	Dioscorea alata	2019	Guadeloupe	Grande-Terre	Belle Plaine	Les Abymes	-	-	-
NA	Goana	Goa112	Dioscorea alata	2019	Guadeloupe	Grande-Terre	Belle Plaine	Les Abymes	-	-	-
NA	Goana	Goa113	Dioscorea alata	2019	Guadeloupe	Grande-Terre	Belle Plaine	Les Abymes	-	-	-
NA	Goana	Goa114	Dioscorea alata	2019	Guadeloupe	Grande-Terre	Belle Plaine	Les Abymes	-	-	-
NA	Goana	Goa115	Dioscorea alata	2019	Guadeloupe	Grande-Terre	Belle Plaine	Les Abymes	-	-	-
NA	Goana	Goa116	Dioscorea alata	2019	Guadeloupe	Grande-Terre	Belle Plaine	Les Abymes	-	-	-
NA	Goana	Goa117	Dioscorea alata	2019	Guadeloupe	Grande-Terre	Belle Plaine	Les Abymes	-	-	-
NA	Goana	Goa118	Dioscorea alata	2019	Guadeloupe	Grande-Terre	Belle Plaine	Les Abymes	-	-	-
NA	Goana	Goa119	Dioscorea alata	2019	Guadeloupe	Grande-Terre	Belle Plaine	Les Abymes	-	-	-
NA	Goana	Goa120	Dioscorea alata	2019	Guadeloupe	Grande-Terre	Belle Plaine	Les Abymes	-	-	-
NA	Kabusah	Kab101	Dioscorea alata	2019	Guadeloupe	Grande-Terre	Belle Plaine	Les Abymes	-	-	-
NA	Kabusah	Kab102	Dioscorea alata	2019	Guadeloupe	Grande-Terre	Belle Plaine	Les Abymes	-	-	-
NA	Kabusah	Kab103	Dioscorea alata	2019	Guadeloupe	Grande-Terre	Belle Plaine	Les Abymes	-	-	-
NA	Kabusah	Kab104	Dioscorea alata	2019	Guadeloupe	Grande-Terre	Belle Plaine	Les Abymes	-	-	-
NA	Kabusah	Kab105	Dioscorea alata	2019	Guadeloupe	Grande-Terre	Belle Plaine	Les Abymes	-	-	-
NA	Kabusah	Kab106	Dioscorea alata	2019	Guadeloupe	Grande-Terre	Belle Plaine	Les Abymes	-	-	-
NA	Kabusah	Kab107	Dioscorea alata	2019	Guadeloupe	Grande-Terre	Belle Plaine	Les Abymes	-	-	-
NA	Kabusah	Kab108	Dioscorea alata	2019	Guadeloupe	Grande-Terre	Belle Plaine	Les Abymes	-	-	-
NA	Kabusah	Kab109	Dioscorea alata	2019	Guadeloupe	Grande-Terre	Belle Plaine	Les Abymes	-	-	-
NA	Kabusah	Kab110	Dioscorea alata	2019	Guadeloupe	Grande-Terre	Belle Plaine	Les Abymes	-	-	-
NA	Kabusah	Kab111	Dioscorea alata	2019	Guadeloupe	Grande-Terre	Belle Plaine	Les Abymes	-	-	-
NA	Kabusah	Kab112	Dioscorea alata	2019	Guadeloupe	Grande-Terre	Belle Plaine	Les Abymes	-	-	-
NA	Kabusah	Kab113	Dioscorea alata	2019	Guadeloupe	Grande-Terre	Belle Plaine	Les Abymes	-	-	-
NA	Kabusah	Kab114	Dioscorea alata	2019	Guadeloupe	Grande-Terre	Belle Plaine	Les Abymes	-	-	-
NA	Kabusah	Kab115	Dioscorea alata	2019	Guadeloupe	Grande-Terre	Belle Plaine	Les Abymes	-	-	-
NA	Kabusah	Kab116	Dioscorea alata	2019	Guadeloupe	Grande-Terre	Belle Plaine	Les Abymes	-	-	-
NA	Kabusah	Kab117	Dioscorea alata	2019	Guadeloupe	Grande-Terre	Belle Plaine	Les Abymes	-	-	-
NA	Kabusah	Kab118	Dioscorea alata	2019	Guadeloupe	Grande-Terre	Belle Plaine	Les Abymes	-	-	-
NA	Kabusah	Kab119	Dioscorea alata	2019	Guadeloupe	Grande-Terre	Belle Plaine	Les Abymes	-	-	-
NA	Kabusah	Kab120	Dioscorea alata	2019	Guadeloupe	Grande-Terre	Belle Plaine	Les Abymes	-	-	-
NA	Goana	Goa81	Dioscorea alata	2019	Guadeloupe	Grande-Terre	Blanchet	Morne-à-l'Eau	-	-	-
NA	Goana	Goa82	Dioscorea alata	2019	Guadeloupe	Grande-Terre	Blanchet	Morne-à-l'Eau	-	-	-
NA	Goana	Goa83	Dioscorea alata	2019	Guadeloupe	Grande-Terre	Blanchet	Morne-à-l'Eau	-	-	-
NA	Goana	Goa84	Dioscorea alata	2019	Guadeloupe	Grande-Terre	Blanchet	Morne-à-l'Eau	-	-	-
NA	Goana	Goa85	Dioscorea alata	2019	Guadeloupe	Grande-Terre	Blanchet	Morne-à-l'Eau	-	-	-
NA	Goana	Goa86	Dioscorea alata	2019	Guadeloupe	Grande-Terre	Blanchet	Morne-à-l'Eau	-	-	-
NA	Goana	Goa87	Dioscorea alata	2019	Guadeloupe	Grande-Terre	Blanchet	Morne-à-l'Eau	-	-	-
NA	Goana	Goa88	Dioscorea alata	2019	Guadeloupe	Grande-Terre	Blanchet	Morne-à-l'Eau	-	-	-
NA	Goana	Goa89	Dioscorea alata	2019	Guadeloupe	Grande-Terre	Blanchet	Morne-à-l'Eau	-	-	-
NA	Goana	Goa90	Dioscorea alata	2019	Guadeloupe	Grande-Terre	Blanchet	Morne-à-l'Eau	-	-	-
NA	Goana	Goa91	Dioscorea alata	2019	Guadeloupe	Grande-Terre	Blanchet	Morne-à-l'Eau	-	-	-
NA	Goana	Goa92	Dioscorea alata	2019	Guadeloupe	Grande-Terre	Blanchet	Morne-à-l'Eau	-	-	-
NA	Goana	Goa93	Dioscorea alata	2019	Guadeloupe	Grande-Terre	Blanchet	Morne-à-l'Eau	-	-	-
NA	Goana	Goa94	Dioscorea alata	2019	Guadeloupe	Grande-Terre	Blanchet	Morne-à-l'Eau	-	-	-
NA	Goana	Goa95	Dioscorea alata	2019	Guadeloupe	Grande-Terre	Blanchet	Morne-à-l'Eau	-	-	-
NA	Goana	Goa96	Dioscorea alata	2019	Guadeloupe	Grande-Terre	Blanchet	Morne-à-l'Eau	-	-	-
NA	Goana	Goa97	Dioscorea alata	2019	Guadeloupe	Grande-Terre	Blanchet	Morne-à-l'Eau	-	-	-
NA	Goana	Goa98	Dioscorea alata	2019	Guadeloupe	Grande-Terre	Blanchet	Morne-à-l'Eau	-	-	-
NA	Goana	Goa99	Dioscorea alata	2019	Guadeloupe	Grande-Terre	Blanchet	Morne-à-l'Eau	-	-	-
NA	Goana	Goa100	Dioscorea alata	2019	Guadeloupe	Grande-Terre	Blanchet	Morne-à-l'Eau	-	-	-
NA	Kabusah	Kab81	Dioscorea alata	2019	Guadeloupe	Grande-Terre	Blanchet	Morne-à-l'Eau	-	-	-
NA	Kabusah	Kab82	Dioscorea alata	2019	Guadeloupe	Grande-Terre	Blanchet	Morne-à-l'Eau	-	-	-
NA	Kabusah	Kab83	Dioscorea alata	2019	Guadeloupe	Grande-Terre	Blanchet	Morne-à-l'Eau	-	-	-
NA	Kabusah	Kab84	Dioscorea alata	2019	Guadeloupe	Grande-Terre	Blanchet	Morne-à-l'Eau	-	-	-
NA	Kabusah	Kab85	Dioscorea alata	2019	Guadeloupe	Grande-Terre	Blanchet	Morne-à-l'Eau	-	-	-
NA	Kabusah	Kab86	Dioscorea alata	2019	Guadeloupe	Grande-Terre	Blanchet	Morne-à-l'Eau	-	-	-
NA	Kabusah	Kab87	Dioscorea alata	2019	Guadeloupe	Grande-Terre	Blanchet	Morne-à-l'Eau	-	-	-
NA	Kabusah	Kab88	Dioscorea alata	2019	Guadeloupe	Grande-Terre	Blanchet	Morne-à-l'Eau	-	-	-
NA	Kabusah	Kab89	Dioscorea alata	2019	Guadeloupe	Grande-Terre	Blanchet	Morne-à-l'Eau	-	-	-
NA	Kabusah	Kab90	Dioscorea alata	2019	Guadeloupe	Grande-Terre	Blanchet	Morne-à-l'Eau	-	-	-
NA	Kabusah	Kab91	Dioscorea alata	2019	Guadeloupe	Grande-Terre	Blanchet	Morne-à-l'Eau	-	-	-
NA	Kabusah	Kab92	Dioscorea alata	2019	Guadeloupe	Grande-Terre	Blanchet	Morne-à-l'Eau	-	-	-
NA	Kabusah	Kab93	Dioscorea alata	2019	Guadeloupe	Grande-Terre	Blanchet	Morne-à-l'Eau	-	-	-
NA	Kabusah	Kab94	Dioscorea alata	2019	Guadeloupe	Grande-Terre	Blanchet	Morne-à-l'Eau	-	-	-
NA	Kabusah	Kab95	Dioscorea alata	2019	Guadeloupe	Grande-Terre	Blanchet	Morne-à-l'Eau	-	-	-
NA	Kabusah	Kab96	Dioscorea alata	2019	Guadeloupe	Grande-Terre	Blanchet	Morne-à-l'Eau	-	-	-
NA	Kabusah	Kab97	Dioscorea alata	2019	Guadeloupe	Grande-Terre	Blanchet	Morne-à-l'Eau	-	-	-
NA	Kabusah	Kab98	Dioscorea alata	2019	Guadeloupe	Grande-Terre	Blanchet	Morne-à-l'Eau	-	-	-
NA	Kabusah	Kab99	Dioscorea alata	2019	Guadeloupe	Grande-Terre	Blanchet	Morne-à-l'Eau	-	-	-
NA	Kabusah	Kab100	Dioscorea alata	2019	Guadeloupe	Grande-Terre	Blanchet	Morne-à-l'Eau	-	-	-
NA	Goana	Goa141	Dioscorea alata	2019	Guadeloupe	Grande-Terre	Desbonnes	Saint-François	+	+	-
NA	Goana	Goa142	Dioscorea alata	2019	Guadeloupe	Grande-Terre	Desbonnes	Saint-François	+	+	-
NA	Goana	Goa143	Dioscorea alata	2019	Guadeloupe	Grande-Terre	Desbonnes	Saint-François	+	+	-
NA	Goana	Goa144	Dioscorea alata	2019	Guadeloupe	Grande-Terre	Desbonnes	Saint-François	+	+	-
NA	Goana	Goa145	Dioscorea alata	2019	Guadeloupe	Grande-Terre	Desbonnes	Saint-François	+	+	-
NA	Goana	Goa146	Dioscorea alata	2019	Guadeloupe	Grande-Terre	Desbonnes	Saint-François	+	+	-
NA	Goana	Goa147	Dioscorea alata	2019	Guadeloupe	Grande-Terre	Desbonnes	Saint-François	+	+	-
NA	Goana	Goa148	Dioscorea alata	2019	Guadeloupe	Grande-Terre	Desbonnes	Saint-François	+	+	-
NA	Goana	Goa149	Dioscorea alata	2019	Guadeloupe	Grande-Terre	Desbonnes	Saint-François	+	+	-
NA	Goana	Goa150	Dioscorea alata	2019	Guadeloupe	Grande-Terre	Desbonnes	Saint-François	+	+	-
NA	Goana	Goa151	Dioscorea alata	2019	Guadeloupe	Grande-Terre	Desbonnes	Saint-François	+	+	-
NA	Goana	Goa152	Dioscorea alata	2019	Guadeloupe	Grande-Terre	Desbonnes	Saint-François	+	+	-
NA	Goana	Goa153	Dioscorea alata	2019	Guadeloupe	Grande-Terre	Desbonnes	Saint-François	+	+	-
NA	Goana	Goa154	Dioscorea alata	2019	Guadeloupe	Grande-Terre	Desbonnes	Saint-François	+	+	-
NA	Goana	Goa155	Dioscorea alata	2019	Guadeloupe	Grande-Terre	Desbonnes	Saint-François	+	+	-
NA	Goana	Goa156	Dioscorea alata	2019	Guadeloupe	Grande-Terre	Desbonnes	Saint-François	+	+	-
NA	Goana	Goa157	Dioscorea alata	2019	Guadeloupe	Grande-Terre	Desbonnes	Saint-François	+	+	-
NA	Goana	Goa158	Dioscorea alata	2019	Guadeloupe	Grande-Terre	Desbonnes	Saint-François	+	+	-
NA	Goana	Goa159	Dioscorea alata	2019	Guadeloupe	Grande-Terre	Desbonnes	Saint-François	+	+	-
NA	Goana	Goa160	Dioscorea alata	2019	Guadeloupe	Grande-Terre	Desbonnes	Saint-François	+	+	-
NA	Kabusah	Kab141	Dioscorea alata	2019	Guadeloupe	Grande-Terre	Desbonnes	Saint-François	-	-	-
NA	Kabusah	Kab142	Dioscorea alata	2019	Guadeloupe	Grande-Terre	Desbonnes	Saint-François	-	-	-
NA	Kabusah	Kab143	Dioscorea alata	2019	Guadeloupe	Grande-Terre	Desbonnes	Saint-François	-	-	-
NA	Kabusah	Kab144	Dioscorea alata	2019	Guadeloupe	Grande-Terre	Desbonnes	Saint-François	-	-	-
NA	Kabusah	Kab145	Dioscorea alata	2019	Guadeloupe	Grande-Terre	Desbonnes	Saint-François	-	-	-
NA	Kabusah	Kab146	Dioscorea alata	2019	Guadeloupe	Grande-Terre	Desbonnes	Saint-François	-	-	-
NA	Kabusah	Kab147	Dioscorea alata	2019	Guadeloupe	Grande-Terre	Desbonnes	Saint-François	-	-	-
NA	Kabusah	Kab148	Dioscorea alata	2019	Guadeloupe	Grande-Terre	Desbonnes	Saint-François	+	-	-
NA	Kabusah	Kab149	Dioscorea alata	2019	Guadeloupe	Grande-Terre	Desbonnes	Saint-François	-	-	-
NA	Kabusah	Kab150	Dioscorea alata	2019	Guadeloupe	Grande-Terre	Desbonnes	Saint-François	-	-	-
NA	Kabusah	Kab151	Dioscorea alata	2019	Guadeloupe	Grande-Terre	Desbonnes	Saint-François	-	-	-
NA	Kabusah	Kab152	Dioscorea alata	2019	Guadeloupe	Grande-Terre	Desbonnes	Saint-François	-	-	-
NA	Kabusah	Kab153	Dioscorea alata	2019	Guadeloupe	Grande-Terre	Desbonnes	Saint-François	-	-	-
NA	Kabusah	Kab154	Dioscorea alata	2019	Guadeloupe	Grande-Terre	Desbonnes	Saint-François	-	-	-
NA	Kabusah	Kab155	Dioscorea alata	2019	Guadeloupe	Grande-Terre	Desbonnes	Saint-François	-	-	-
NA	Kabusah	Kab156	Dioscorea alata	2019	Guadeloupe	Grande-Terre	Desbonnes	Saint-François	-	-	-
NA	Kabusah	Kab157	Dioscorea alata	2019	Guadeloupe	Grande-Terre	Desbonnes	Saint-François	-	-	-
NA	Kabusah	Kab158	Dioscorea alata	2019	Guadeloupe	Grande-Terre	Desbonnes	Saint-François	-	-	-
NA	Kabusah	Kab159	Dioscorea alata	2019	Guadeloupe	Grande-Terre	Desbonnes	Saint-François	-	-	-
NA	Kabusah	Kab160	Dioscorea alata	2019	Guadeloupe	Grande-Terre	Desbonnes	Saint-François	-	-	-
NA	Pacala	Pac40	Dioscorea alata	2019	Guadeloupe	Grande-Terre	Desbonnes	Saint-François	+	+	-
NA	Pacala	Pac41	Dioscorea alata	2019	Guadeloupe	Grande-Terre	Desbonnes	Saint-François	+	+	-
NA	Pacala	Pac42	Dioscorea alata	2019	Guadeloupe	Grande-Terre	Desbonnes	Saint-François	+	+	-
NA	Pacala	Pac43	Dioscorea alata	2019	Guadeloupe	Grande-Terre	Desbonnes	Saint-François	+	+	-
NA	Pacala	Pac44	Dioscorea alata	2019	Guadeloupe	Grande-Terre	Desbonnes	Saint-François	+	+	-
NA	Pacala	Pac45	Dioscorea alata	2019	Guadeloupe	Grande-Terre	Desbonnes	Saint-François	+	+	-
NA	Pacala	Pac46	Dioscorea alata	2019	Guadeloupe	Grande-Terre	Desbonnes	Saint-François	+	+	-
NA	Pacala	Pac47	Dioscorea alata	2019	Guadeloupe	Grande-Terre	Desbonnes	Saint-François	+	+	-
NA	Goana	Goa41	Dioscorea alata	2019	Guadeloupe	Grande-Terre	Godet	Petit-Canal	-	-	-
NA	Goana	Goa42	Dioscorea alata	2019	Guadeloupe	Grande-Terre	Godet	Petit-Canal	-	-	-
NA	Goana	Goa43	Dioscorea alata	2019	Guadeloupe	Grande-Terre	Godet	Petit-Canal	-	-	-
NA	Goana	Goa44	Dioscorea alata	2019	Guadeloupe	Grande-Terre	Godet	Petit-Canal	-	-	-
NA	Goana	Goa45	Dioscorea alata	2019	Guadeloupe	Grande-Terre	Godet	Petit-Canal	-	-	-
NA	Goana	Goa46	Dioscorea alata	2019	Guadeloupe	Grande-Terre	Godet	Petit-Canal	-	-	-
NA	Goana	Goa47	Dioscorea alata	2019	Guadeloupe	Grande-Terre	Godet	Petit-Canal	-	-	-
NA	Goana	Goa48	Dioscorea alata	2019	Guadeloupe	Grande-Terre	Godet	Petit-Canal	-	-	-
NA	Goana	Goa49	Dioscorea alata	2019	Guadeloupe	Grande-Terre	Godet	Petit-Canal	-	-	-
NA	Goana	Goa50	Dioscorea alata	2019	Guadeloupe	Grande-Terre	Godet	Petit-Canal	-	-	-
NA	Goana	Goa51	Dioscorea alata	2019	Guadeloupe	Grande-Terre	Godet	Petit-Canal	-	-	-
NA	Goana	Goa52	Dioscorea alata	2019	Guadeloupe	Grande-Terre	Godet	Petit-Canal	-	-	-
NA	Goana	Goa53	Dioscorea alata	2019	Guadeloupe	Grande-Terre	Godet	Petit-Canal	-	-	-
NA	Goana	Goa54	Dioscorea alata	2019	Guadeloupe	Grande-Terre	Godet	Petit-Canal	-	-	-
NA	Goana	Goa55	Dioscorea alata	2019	Guadeloupe	Grande-Terre	Godet	Petit-Canal	-	-	-
NA	Goana	Goa56	Dioscorea alata	2019	Guadeloupe	Grande-Terre	Godet	Petit-Canal	-	-	-
NA	Goana	Goa57	Dioscorea alata	2019	Guadeloupe	Grande-Terre	Godet	Petit-Canal	-	-	-
NA	Goana	Goa58	Dioscorea alata	2019	Guadeloupe	Grande-Terre	Godet	Petit-Canal	-	-	-
NA	Goana	Goa59	Dioscorea alata	2019	Guadeloupe	Grande-Terre	Godet	Petit-Canal	-	-	-
NA	Goana	Goa60	Dioscorea alata	2019	Guadeloupe	Grande-Terre	Godet	Petit-Canal	-	-	-
NA	Kabusah	Kab41	Dioscorea alata	2019	Guadeloupe	Grande-Terre	Godet	Petit-Canal	-	-	-
NA	Kabusah	Kab42	Dioscorea alata	2019	Guadeloupe	Grande-Terre	Godet	Petit-Canal	-	-	-
NA	Kabusah	Kab43	Dioscorea alata	2019	Guadeloupe	Grande-Terre	Godet	Petit-Canal	-	-	-
NA	Kabusah	Kab44	Dioscorea alata	2019	Guadeloupe	Grande-Terre	Godet	Petit-Canal	-	-	-
NA	Kabusah	Kab45	Dioscorea alata	2019	Guadeloupe	Grande-Terre	Godet	Petit-Canal	-	-	-
NA	Kabusah	Kab46	Dioscorea alata	2019	Guadeloupe	Grande-Terre	Godet	Petit-Canal	-	-	-
NA	Kabusah	Kab47	Dioscorea alata	2019	Guadeloupe	Grande-Terre	Godet	Petit-Canal	-	-	-
NA	Kabusah	Kab48	Dioscorea alata	2019	Guadeloupe	Grande-Terre	Godet	Petit-Canal	-	-	-
NA	Kabusah	Kab49	Dioscorea alata	2019	Guadeloupe	Grande-Terre	Godet	Petit-Canal	-	-	-
NA	Kabusah	Kab50	Dioscorea alata	2019	Guadeloupe	Grande-Terre	Godet	Petit-Canal	-	-	-
NA	Kabusah	Kab51	Dioscorea alata	2019	Guadeloupe	Grande-Terre	Godet	Petit-Canal	-	-	-
NA	Kabusah	Kab52	Dioscorea alata	2019	Guadeloupe	Grande-Terre	Godet	Petit-Canal	-	-	-
NA	Kabusah	Kab53	Dioscorea alata	2019	Guadeloupe	Grande-Terre	Godet	Petit-Canal	-	-	-
NA	Kabusah	Kab54	Dioscorea alata	2019	Guadeloupe	Grande-Terre	Godet	Petit-Canal	-	-	-
NA	Kabusah	Kab55	Dioscorea alata	2019	Guadeloupe	Grande-Terre	Godet	Petit-Canal	-	-	-
NA	Kabusah	Kab56	Dioscorea alata	2019	Guadeloupe	Grande-Terre	Godet	Petit-Canal	-	-	-
NA	Kabusah	Kab57	Dioscorea alata	2019	Guadeloupe	Grande-Terre	Godet	Petit-Canal	-	-	-
NA	Kabusah	Kab58	Dioscorea alata	2019	Guadeloupe	Grande-Terre	Godet	Petit-Canal	-	-	-
NA	Kabusah	Kab59	Dioscorea alata	2019	Guadeloupe	Grande-Terre	Godet	Petit-Canal	-	-	-
NA	Kabusah	Kab60	Dioscorea alata	2019	Guadeloupe	Grande-Terre	Godet	Petit-Canal	-	-	-
NA	Pacala	Pac20	Dioscorea alata	2019	Guadeloupe	Grande-Terre	Godet	Petit-Canal	+	+	-
NA	Pacala	Pac21	Dioscorea alata	2019	Guadeloupe	Grande-Terre	Godet	Petit-Canal	-	-	-
NA	Pacala	Pac22	Dioscorea alata	2019	Guadeloupe	Grande-Terre	Godet	Petit-Canal	+	+	-
NA	Pacala	Pac23	Dioscorea alata	2019	Guadeloupe	Grande-Terre	Godet	Petit-Canal	+	+	-
NA	Pacala	Pac24	Dioscorea alata	2019	Guadeloupe	Grande-Terre	Godet	Petit-Canal	+	+	-
NA	Pacala	Pac25	Dioscorea alata	2019	Guadeloupe	Grande-Terre	Godet	Petit-Canal	+	+	-
NA	Pacala	Pac26	Dioscorea alata	2019	Guadeloupe	Grande-Terre	Godet	Petit-Canal	+	+	-
NA	Pacala	Pac27	Dioscorea alata	2019	Guadeloupe	Grande-Terre	Godet	Petit-Canal	+	+	-
NA	Plimbite	Pli1	Dioscorea alata	2019	Guadeloupe	Grande-Terre	Godet	Petit-Canal	-	-	-
NA	Plimbite	Pli2	Dioscorea alata	2019	Guadeloupe	Grande-Terre	Godet	Petit-Canal	-	-	-
NA	Plimbite	Pli3	Dioscorea alata	2019	Guadeloupe	Grande-Terre	Godet	Petit-Canal	-	-	-
NA	Plimbite	Pli4	Dioscorea alata	2019	Guadeloupe	Grande-Terre	Godet	Petit-Canal	-	-	-
NA	Plimbite	Pli5	Dioscorea alata	2019	Guadeloupe	Grande-Terre	Godet	Petit-Canal	-	-	-
NA	Plimbite	Pli6	Dioscorea alata	2019	Guadeloupe	Grande-Terre	Godet	Petit-Canal	-	-	-
NA	Plimbite	Pli7	Dioscorea alata	2019	Guadeloupe	Grande-Terre	Godet	Petit-Canal	-	-	-
NA	Plimbite	Pli8	Dioscorea alata	2019	Guadeloupe	Grande-Terre	Godet	Petit-Canal	-	-	-
NA	Grosse-Caille	GrC60	Dioscorea rotundata	2019	Guadeloupe	Grande-Terre	Grands Fonds	Sainte-Anne	+	+	-
NA	Grosse-Caille	GrC61	Dioscorea rotundata	2019	Guadeloupe	Grande-Terre	Grands Fonds	Sainte-Anne	+	+	-
NA	Grosse-Caille	GrC62	Dioscorea rotundata	2019	Guadeloupe	Grande-Terre	Grands Fonds	Sainte-Anne	+	+	-
NA	Grosse-Caille	GrC63	Dioscorea rotundata	2019	Guadeloupe	Grande-Terre	Grands Fonds	Sainte-Anne	+	+	-
NA	Grosse-Caille	GrC64	Dioscorea rotundata	2019	Guadeloupe	Grande-Terre	Grands Fonds	Sainte-Anne	+	+	-
NA	Grosse-Caille	GrC65	Dioscorea rotundata	2019	Guadeloupe	Grande-Terre	Grands Fonds	Sainte-Anne	+	+	-
NA	Grosse-Caille	GrC66	Dioscorea rotundata	2019	Guadeloupe	Grande-Terre	Grands Fonds	Sainte-Anne	+	+	-
NA	Grosse-Caille	GrC67	Dioscorea rotundata	2019	Guadeloupe	Grande-Terre	Grands Fonds	Sainte-Anne	+	+	-
NA	Grosse-Caille	GrC68	Dioscorea rotundata	2019	Guadeloupe	Grande-Terre	Grands Fonds	Sainte-Anne	+	+	-
NA	Igname Jaune	IgJ20	Dioscorea cayenensis	2019	Guadeloupe	Grande-Terre	Grands Fonds	Sainte-Anne	+	+	-
NA	Igname Jaune	IgJ21	Dioscorea cayenensis	2019	Guadeloupe	Grande-Terre	Grands Fonds	Sainte-Anne	+	+	-
NA	Igname Jaune	IgJ22	Dioscorea cayenensis	2019	Guadeloupe	Grande-Terre	Grands Fonds	Sainte-Anne	+	+	-
NA	Igname Jaune	IgJ23	Dioscorea cayenensis	2019	Guadeloupe	Grande-Terre	Grands Fonds	Sainte-Anne	+	+	-
NA	Igname Jaune	IgJ24	Dioscorea cayenensis	2019	Guadeloupe	Grande-Terre	Grands Fonds	Sainte-Anne	+	+	-
NA	Igname Jaune	IgJ25	Dioscorea cayenensis	2019	Guadeloupe	Grande-Terre	Grands Fonds	Sainte-Anne	+	+	-
NA	Igname Jaune	IgJ26	Dioscorea cayenensis	2019	Guadeloupe	Grande-Terre	Grands Fonds	Sainte-Anne	+	+	-
NA	Igname Jaune	IgJ27	Dioscorea cayenensis	2019	Guadeloupe	Grande-Terre	Grands Fonds	Sainte-Anne	+	+	-
NA	Igname Jaune	IgJ28	Dioscorea cayenensis	2019	Guadeloupe	Grande-Terre	Grands Fonds	Sainte-Anne	+	+	-
NA	Goana	Goa61	Dioscorea alata	2019	Guadeloupe	Grande-Terre	Le Petit Portland	Anse-Bertrand	-	-	-
NA	Goana	Goa62	Dioscorea alata	2019	Guadeloupe	Grande-Terre	Le Petit Portland	Anse-Bertrand	-	-	-
NA	Goana	Goa63	Dioscorea alata	2019	Guadeloupe	Grande-Terre	Le Petit Portland	Anse-Bertrand	-	-	-
NA	Goana	Goa64	Dioscorea alata	2019	Guadeloupe	Grande-Terre	Le Petit Portland	Anse-Bertrand	-	-	-
NA	Goana	Goa65	Dioscorea alata	2019	Guadeloupe	Grande-Terre	Le Petit Portland	Anse-Bertrand	-	-	-
NA	Goana	Goa66	Dioscorea alata	2019	Guadeloupe	Grande-Terre	Le Petit Portland	Anse-Bertrand	-	-	-
NA	Goana	Goa67	Dioscorea alata	2019	Guadeloupe	Grande-Terre	Le Petit Portland	Anse-Bertrand	-	-	-
NA	Goana	Goa68	Dioscorea alata	2019	Guadeloupe	Grande-Terre	Le Petit Portland	Anse-Bertrand	-	-	-
NA	Goana	Goa69	Dioscorea alata	2019	Guadeloupe	Grande-Terre	Le Petit Portland	Anse-Bertrand	-	-	-
NA	Goana	Goa70	Dioscorea alata	2019	Guadeloupe	Grande-Terre	Le Petit Portland	Anse-Bertrand	-	-	-
NA	Goana	Goa71	Dioscorea alata	2019	Guadeloupe	Grande-Terre	Le Petit Portland	Anse-Bertrand	-	-	-
NA	Goana	Goa72	Dioscorea alata	2019	Guadeloupe	Grande-Terre	Le Petit Portland	Anse-Bertrand	-	-	-
NA	Goana	Goa73	Dioscorea alata	2019	Guadeloupe	Grande-Terre	Le Petit Portland	Anse-Bertrand	-	-	-
NA	Goana	Goa74	Dioscorea alata	2019	Guadeloupe	Grande-Terre	Le Petit Portland	Anse-Bertrand	-	-	-
NA	Goana	Goa75	Dioscorea alata	2019	Guadeloupe	Grande-Terre	Le Petit Portland	Anse-Bertrand	-	-	-
NA	Goana	Goa76	Dioscorea alata	2019	Guadeloupe	Grande-Terre	Le Petit Portland	Anse-Bertrand	-	-	-
NA	Goana	Goa77	Dioscorea alata	2019	Guadeloupe	Grande-Terre	Le Petit Portland	Anse-Bertrand	-	-	-
NA	Goana	Goa78	Dioscorea alata	2019	Guadeloupe	Grande-Terre	Le Petit Portland	Anse-Bertrand	-	-	-
NA	Goana	Goa79	Dioscorea alata	2019	Guadeloupe	Grande-Terre	Le Petit Portland	Anse-Bertrand	-	-	-
NA	Goana	Goa80	Dioscorea alata	2019	Guadeloupe	Grande-Terre	Le Petit Portland	Anse-Bertrand	-	-	-
NA	Kabusah	Kab61	Dioscorea alata	2019	Guadeloupe	Grande-Terre	Le Petit Portland	Anse-Bertrand	-	-	-
NA	Kabusah	Kab62	Dioscorea alata	2019	Guadeloupe	Grande-Terre	Le Petit Portland	Anse-Bertrand	-	-	-
NA	Kabusah	Kab63	Dioscorea alata	2019	Guadeloupe	Grande-Terre	Le Petit Portland	Anse-Bertrand	-	-	-
NA	Kabusah	Kab64	Dioscorea alata	2019	Guadeloupe	Grande-Terre	Le Petit Portland	Anse-Bertrand	-	-	-
NA	Kabusah	Kab65	Dioscorea alata	2019	Guadeloupe	Grande-Terre	Le Petit Portland	Anse-Bertrand	-	-	-
NA	Kabusah	Kab66	Dioscorea alata	2019	Guadeloupe	Grande-Terre	Le Petit Portland	Anse-Bertrand	-	-	-
NA	Kabusah	Kab67	Dioscorea alata	2019	Guadeloupe	Grande-Terre	Le Petit Portland	Anse-Bertrand	-	-	-
NA	Kabusah	Kab68	Dioscorea alata	2019	Guadeloupe	Grande-Terre	Le Petit Portland	Anse-Bertrand	-	-	-
NA	Kabusah	Kab69	Dioscorea alata	2019	Guadeloupe	Grande-Terre	Le Petit Portland	Anse-Bertrand	-	-	-
NA	Kabusah	Kab70	Dioscorea alata	2019	Guadeloupe	Grande-Terre	Le Petit Portland	Anse-Bertrand	-	-	-
NA	Kabusah	Kab71	Dioscorea alata	2019	Guadeloupe	Grande-Terre	Le Petit Portland	Anse-Bertrand	-	-	-
NA	Kabusah	Kab72	Dioscorea alata	2019	Guadeloupe	Grande-Terre	Le Petit Portland	Anse-Bertrand	-	-	-
NA	Kabusah	Kab73	Dioscorea alata	2019	Guadeloupe	Grande-Terre	Le Petit Portland	Anse-Bertrand	-	-	-
NA	Kabusah	Kab74	Dioscorea alata	2019	Guadeloupe	Grande-Terre	Le Petit Portland	Anse-Bertrand	-	-	-
NA	Kabusah	Kab75	Dioscorea alata	2019	Guadeloupe	Grande-Terre	Le Petit Portland	Anse-Bertrand	-	-	-
NA	Kabusah	Kab76	Dioscorea alata	2019	Guadeloupe	Grande-Terre	Le Petit Portland	Anse-Bertrand	-	-	-
NA	Kabusah	Kab77	Dioscorea alata	2019	Guadeloupe	Grande-Terre	Le Petit Portland	Anse-Bertrand	-	-	-
NA	Kabusah	Kab78	Dioscorea alata	2019	Guadeloupe	Grande-Terre	Le Petit Portland	Anse-Bertrand	-	-	-
NA	Kabusah	Kab79	Dioscorea alata	2019	Guadeloupe	Grande-Terre	Le Petit Portland	Anse-Bertrand	-	-	-
NA	Kabusah	Kab80	Dioscorea alata	2019	Guadeloupe	Grande-Terre	Le Petit Portland	Anse-Bertrand	-	-	-
NA	Pacala	Pac30	Dioscorea alata	2019	Guadeloupe	Grande-Terre	Le Petit Portland	Anse-Bertrand	+	+	-
NA	Pacala	Pac31	Dioscorea alata	2019	Guadeloupe	Grande-Terre	Le Petit Portland	Anse-Bertrand	+	+	-
NA	Pacala	Pac32	Dioscorea alata	2019	Guadeloupe	Grande-Terre	Le Petit Portland	Anse-Bertrand	+	+	-
NA	Pacala	Pac33	Dioscorea alata	2019	Guadeloupe	Grande-Terre	Le Petit Portland	Anse-Bertrand	+	+	-
NA	Pacala	Pac34	Dioscorea alata	2019	Guadeloupe	Grande-Terre	Le Petit Portland	Anse-Bertrand	+	+	-
NA	Pacala	Pac35	Dioscorea alata	2019	Guadeloupe	Grande-Terre	Le Petit Portland	Anse-Bertrand	+	+	-
NA	Pacala	Pac36	Dioscorea alata	2019	Guadeloupe	Grande-Terre	Le Petit Portland	Anse-Bertrand	+	+	-
NA	Pacala	Pac37	Dioscorea alata	2019	Guadeloupe	Grande-Terre	Le Petit Portland	Anse-Bertrand	+	+	-
NA	Plimbite	Pli10	Dioscorea alata	2019	Guadeloupe	Grande-Terre	Le Petit Portland	Anse-Bertrand	-	-	-
NA	Plimbite	Pli11	Dioscorea alata	2019	Guadeloupe	Grande-Terre	Le Petit Portland	Anse-Bertrand	-	-	-
NA	Plimbite	Pli12	Dioscorea alata	2019	Guadeloupe	Grande-Terre	Le Petit Portland	Anse-Bertrand	-	-	-
NA	Plimbite	Pli13	Dioscorea alata	2019	Guadeloupe	Grande-Terre	Le Petit Portland	Anse-Bertrand	-	-	-
NA	Plimbite	Pli14	Dioscorea alata	2019	Guadeloupe	Grande-Terre	Le Petit Portland	Anse-Bertrand	-	-	-
NA	Plimbite	Pli15	Dioscorea alata	2019	Guadeloupe	Grande-Terre	Le Petit Portland	Anse-Bertrand	-	-	-
NA	Plimbite	Pli16	Dioscorea alata	2019	Guadeloupe	Grande-Terre	Le Petit Portland	Anse-Bertrand	-	-	-
NA	Plimbite	Pli17	Dioscorea alata	2019	Guadeloupe	Grande-Terre	Le Petit Portland	Anse-Bertrand	-	-	-
NA	Saint-Vincent	StV1	Dioscorea alata	2019	Guadeloupe	Grande-Terre	Le Petit Portland	Anse-Bertrand	-	-	-
NA	Saint-Vincent	StV2	Dioscorea alata	2019	Guadeloupe	Grande-Terre	Le Petit Portland	Anse-Bertrand	-	-	-
NA	Saint-Vincent	StV3	Dioscorea alata	2019	Guadeloupe	Grande-Terre	Le Petit Portland	Anse-Bertrand	-	-	-
NA	Saint-Vincent	StV4	Dioscorea alata	2019	Guadeloupe	Grande-Terre	Le Petit Portland	Anse-Bertrand	+	+	-
NA	Saint-Vincent	StV5	Dioscorea alata	2019	Guadeloupe	Grande-Terre	Le Petit Portland	Anse-Bertrand	-	-	-
NA	Saint-Vincent	StV6	Dioscorea alata	2019	Guadeloupe	Grande-Terre	Le Petit Portland	Anse-Bertrand	-	-	-
NA	Saint-Vincent	StV7	Dioscorea alata	2019	Guadeloupe	Grande-Terre	Le Petit Portland	Anse-Bertrand	-	-	-
NA	Saint-Vincent	StV8	Dioscorea alata	2019	Guadeloupe	Grande-Terre	Le Petit Portland	Anse-Bertrand	-	-	-
NA	Goana	Goa121	Dioscorea alata	2019	Guadeloupe	Grande-Terre	Saint Guillaume	Le Moule	+	+	-
NA	Goana	Goa122	Dioscorea alata	2019	Guadeloupe	Grande-Terre	Saint Guillaume	Le Moule	+	+	-
NA	Goana	Goa123	Dioscorea alata	2019	Guadeloupe	Grande-Terre	Saint Guillaume	Le Moule	+	+	-
NA	Goana	Goa124	Dioscorea alata	2019	Guadeloupe	Grande-Terre	Saint Guillaume	Le Moule	+	+	-
NA	Goana	Goa125	Dioscorea alata	2019	Guadeloupe	Grande-Terre	Saint Guillaume	Le Moule	-	-	-
NA	Goana	Goa126	Dioscorea alata	2019	Guadeloupe	Grande-Terre	Saint Guillaume	Le Moule	-	-	-
NA	Goana	Goa127	Dioscorea alata	2019	Guadeloupe	Grande-Terre	Saint Guillaume	Le Moule	-	-	-
NA	Goana	Goa128	Dioscorea alata	2019	Guadeloupe	Grande-Terre	Saint Guillaume	Le Moule	-	-	-
NA	Goana	Goa129	Dioscorea alata	2019	Guadeloupe	Grande-Terre	Saint Guillaume	Le Moule	-	-	-
NA	Goana	Goa130	Dioscorea alata	2019	Guadeloupe	Grande-Terre	Saint Guillaume	Le Moule	-	-	-
NA	Goana	Goa131	Dioscorea alata	2019	Guadeloupe	Grande-Terre	Saint Guillaume	Le Moule	-	-	-
NA	Goana	Goa132	Dioscorea alata	2019	Guadeloupe	Grande-Terre	Saint Guillaume	Le Moule	-	-	-
NA	Goana	Goa133	Dioscorea alata	2019	Guadeloupe	Grande-Terre	Saint Guillaume	Le Moule	-	-	-
NA	Goana	Goa134	Dioscorea alata	2019	Guadeloupe	Grande-Terre	Saint Guillaume	Le Moule	-	-	-
NA	Goana	Goa135	Dioscorea alata	2019	Guadeloupe	Grande-Terre	Saint Guillaume	Le Moule	-	-	-
NA	Goana	Goa136	Dioscorea alata	2019	Guadeloupe	Grande-Terre	Saint Guillaume	Le Moule	-	-	-
NA	Goana	Goa137	Dioscorea alata	2019	Guadeloupe	Grande-Terre	Saint Guillaume	Le Moule	-	-	-
NA	Goana	Goa138	Dioscorea alata	2019	Guadeloupe	Grande-Terre	Saint Guillaume	Le Moule	-	-	-
NA	Goana	Goa139	Dioscorea alata	2019	Guadeloupe	Grande-Terre	Saint Guillaume	Le Moule	-	-	-
NA	Goana	Goa140	Dioscorea alata	2019	Guadeloupe	Grande-Terre	Saint Guillaume	Le Moule	-	-	-
NA	Grosse-Caille	GrC30	Dioscorea rotundata	2019	Guadeloupe	Grande-Terre	Saint Guillaume	Le Moule	+	+	-
NA	Grosse-Caille	GrC31	Dioscorea rotundata	2019	Guadeloupe	Grande-Terre	Saint Guillaume	Le Moule	+	+	-
NA	Grosse-Caille	GrC32	Dioscorea rotundata	2019	Guadeloupe	Grande-Terre	Saint Guillaume	Le Moule	+	+	-
NA	Grosse-Caille	GrC33	Dioscorea rotundata	2019	Guadeloupe	Grande-Terre	Saint Guillaume	Le Moule	+	+	-
NA	Grosse-Caille	GrC34	Dioscorea rotundata	2019	Guadeloupe	Grande-Terre	Saint Guillaume	Le Moule	+	+	-
NA	Grosse-Caille	GrC35	Dioscorea rotundata	2019	Guadeloupe	Grande-Terre	Saint Guillaume	Le Moule	+	+	-
NA	Grosse-Caille	GrC36	Dioscorea rotundata	2019	Guadeloupe	Grande-Terre	Saint Guillaume	Le Moule	+	+	-
NA	Grosse-Caille	GrC37	Dioscorea rotundata	2019	Guadeloupe	Grande-Terre	Saint Guillaume	Le Moule	+	+	-
NA	Saint-Vincent	StV10	Dioscorea alata	2019	Guadeloupe	Grande-Terre	Saint Guillaume	Le Moule	-	-	-
NA	Saint-Vincent	StV11	Dioscorea alata	2019	Guadeloupe	Grande-Terre	Saint Guillaume	Le Moule	-	-	-
NA	Saint-Vincent	StV12	Dioscorea alata	2019	Guadeloupe	Grande-Terre	Saint Guillaume	Le Moule	-	-	-
NA	Saint-Vincent	StV13	Dioscorea alata	2019	Guadeloupe	Grande-Terre	Saint Guillaume	Le Moule	-	-	-
NA	Saint-Vincent	StV14	Dioscorea alata	2019	Guadeloupe	Grande-Terre	Saint Guillaume	Le Moule	-	-	-
NA	Saint-Vincent	StV15	Dioscorea alata	2019	Guadeloupe	Grande-Terre	Saint Guillaume	Le Moule	-	-	-
NA	Saint-Vincent	StV16	Dioscorea alata	2019	Guadeloupe	Grande-Terre	Saint Guillaume	Le Moule	-	-	-
NA	Saint-Vincent	StV17	Dioscorea alata	2019	Guadeloupe	Grande-Terre	Saint Guillaume	Le Moule	-	-	-
NA	Goana	Goa161	Dioscorea alata	2019	Guadeloupe	Grande-Terre	Sans Fenêtre	Anse-Bertrand	+	+	-
NA	Goana	Goa162	Dioscorea alata	2019	Guadeloupe	Grande-Terre	Sans Fenêtre	Anse-Bertrand	+	+	-
NA	Goana	Goa163	Dioscorea alata	2019	Guadeloupe	Grande-Terre	Sans Fenêtre	Anse-Bertrand	+	+	-
NA	Goana	Goa164	Dioscorea alata	2019	Guadeloupe	Grande-Terre	Sans Fenêtre	Anse-Bertrand	+	+	-
NA	Goana	Goa165	Dioscorea alata	2019	Guadeloupe	Grande-Terre	Sans Fenêtre	Anse-Bertrand	+	+	-
NA	Goana	Goa166	Dioscorea alata	2019	Guadeloupe	Grande-Terre	Sans Fenêtre	Anse-Bertrand	+	+	-
NA	Goana	Goa167	Dioscorea alata	2019	Guadeloupe	Grande-Terre	Sans Fenêtre	Anse-Bertrand	+	+	-
NA	Goana	Goa168	Dioscorea alata	2019	Guadeloupe	Grande-Terre	Sans Fenêtre	Anse-Bertrand	+	+	-
NA	Goana	Goa169	Dioscorea alata	2019	Guadeloupe	Grande-Terre	Sans Fenêtre	Anse-Bertrand	+	+	-
NA	Goana	Goa170	Dioscorea alata	2019	Guadeloupe	Grande-Terre	Sans Fenêtre	Anse-Bertrand	+	+	-
NA	Goana	Goa171	Dioscorea alata	2019	Guadeloupe	Grande-Terre	Sans Fenêtre	Anse-Bertrand	+	+	-
NA	Goana	Goa172	Dioscorea alata	2019	Guadeloupe	Grande-Terre	Sans Fenêtre	Anse-Bertrand	+	+	-
NA	Goana	Goa173	Dioscorea alata	2019	Guadeloupe	Grande-Terre	Sans Fenêtre	Anse-Bertrand	+	+	-
NA	Goana	Goa174	Dioscorea alata	2019	Guadeloupe	Grande-Terre	Sans Fenêtre	Anse-Bertrand	+	+	-
NA	Goana	Goa175	Dioscorea alata	2019	Guadeloupe	Grande-Terre	Sans Fenêtre	Anse-Bertrand	+	+	-
NA	Goana	Goa176	Dioscorea alata	2019	Guadeloupe	Grande-Terre	Sans Fenêtre	Anse-Bertrand	+	+	-
NA	Goana	Goa177	Dioscorea alata	2019	Guadeloupe	Grande-Terre	Sans Fenêtre	Anse-Bertrand	-	-	-
NA	Goana	Goa178	Dioscorea alata	2019	Guadeloupe	Grande-Terre	Sans Fenêtre	Anse-Bertrand	-	-	-
NA	Goana	Goa179	Dioscorea alata	2019	Guadeloupe	Grande-Terre	Sans Fenêtre	Anse-Bertrand	-	-	-
NA	Goana	Goa180	Dioscorea alata	2019	Guadeloupe	Grande-Terre	Sans Fenêtre	Anse-Bertrand	-	-	-
NA	Grosse-Caille	GrC70	Dioscorea rotundata	2019	Guadeloupe	Grande-Terre	Sans Fenêtre	Anse-Bertrand	+	+	-
NA	Grosse-Caille	GrC71	Dioscorea rotundata	2019	Guadeloupe	Grande-Terre	Sans Fenêtre	Anse-Bertrand	+	+	-
NA	Grosse-Caille	GrC72	Dioscorea rotundata	2019	Guadeloupe	Grande-Terre	Sans Fenêtre	Anse-Bertrand	+	+	-
NA	Grosse-Caille	GrC73	Dioscorea rotundata	2019	Guadeloupe	Grande-Terre	Sans Fenêtre	Anse-Bertrand	+	+	-
NA	Grosse-Caille	GrC74	Dioscorea rotundata	2019	Guadeloupe	Grande-Terre	Sans Fenêtre	Anse-Bertrand	+	+	-
NA	Grosse-Caille	GrC75	Dioscorea rotundata	2019	Guadeloupe	Grande-Terre	Sans Fenêtre	Anse-Bertrand	+	+	-
NA	Grosse-Caille	GrC76	Dioscorea rotundata	2019	Guadeloupe	Grande-Terre	Sans Fenêtre	Anse-Bertrand	+	+	-
NA	Grosse-Caille	GrC77	Dioscorea rotundata	2019	Guadeloupe	Grande-Terre	Sans Fenêtre	Anse-Bertrand	+	+	-
NA	Pacala	Pac50	Dioscorea alata	2019	Guadeloupe	Grande-Terre	Sans Fenêtre	Anse-Bertrand	-	-	-
NA	Pacala	Pac51	Dioscorea alata	2019	Guadeloupe	Grande-Terre	Sans Fenêtre	Anse-Bertrand	-	-	-
NA	Pacala	Pac52	Dioscorea alata	2019	Guadeloupe	Grande-Terre	Sans Fenêtre	Anse-Bertrand	-	-	-
NA	Pacala	Pac53	Dioscorea alata	2019	Guadeloupe	Grande-Terre	Sans Fenêtre	Anse-Bertrand	-	-	-
NA	Pacala	Pac54	Dioscorea alata	2019	Guadeloupe	Grande-Terre	Sans Fenêtre	Anse-Bertrand	-	-	-
NA	Pacala	Pac55	Dioscorea alata	2019	Guadeloupe	Grande-Terre	Sans Fenêtre	Anse-Bertrand	-	-	-
NA	Pacala	Pac56	Dioscorea alata	2019	Guadeloupe	Grande-Terre	Sans Fenêtre	Anse-Bertrand	-	-	-
NA	Pacala	Pac57	Dioscorea alata	2019	Guadeloupe	Grande-Terre	Sans Fenêtre	Anse-Bertrand	-	-	-
NA	Plimbite	Pli30	Dioscorea alata	2019	Guadeloupe	Grande-Terre	Sans Fenêtre	Anse-Bertrand	-	-	-
NA	Plimbite	Pli31	Dioscorea alata	2019	Guadeloupe	Grande-Terre	Sans Fenêtre	Anse-Bertrand	-	-	-
NA	Plimbite	Pli32	Dioscorea alata	2019	Guadeloupe	Grande-Terre	Sans Fenêtre	Anse-Bertrand	-	-	-
NA	Plimbite	Pli33	Dioscorea alata	2019	Guadeloupe	Grande-Terre	Sans Fenêtre	Anse-Bertrand	-	-	-
NA	Plimbite	Pli34	Dioscorea alata	2019	Guadeloupe	Grande-Terre	Sans Fenêtre	Anse-Bertrand	-	-	-
NA	Plimbite	Pli35	Dioscorea alata	2019	Guadeloupe	Grande-Terre	Sans Fenêtre	Anse-Bertrand	-	-	-
NA	Plimbite	Pli36	Dioscorea alata	2019	Guadeloupe	Grande-Terre	Sans Fenêtre	Anse-Bertrand	-	-	-
NA	Plimbite	Pli37	Dioscorea alata	2019	Guadeloupe	Grande-Terre	Sans Fenêtre	Anse-Bertrand	-	-	-
NA	Kabusah	Kab161	Dioscorea alata	2019	Guadeloupe	Marie-Galante	Grand Bassin	Saint-Louis	-	-	-
NA	Kabusah	Kab162	Dioscorea alata	2019	Guadeloupe	Marie-Galante	Grand Bassin	Saint-Louis	-	-	-
NA	Kabusah	Kab163	Dioscorea alata	2019	Guadeloupe	Marie-Galante	Grand Bassin	Saint-Louis	-	-	-
NA	Kabusah	Kab164	Dioscorea alata	2019	Guadeloupe	Marie-Galante	Grand Bassin	Saint-Louis	-	-	-
NA	Kabusah	Kab165	Dioscorea alata	2019	Guadeloupe	Marie-Galante	Grand Bassin	Saint-Louis	-	-	-
NA	Kabusah	Kab166	Dioscorea alata	2019	Guadeloupe	Marie-Galante	Grand Bassin	Saint-Louis	-	-	-
NA	Kabusah	Kab167	Dioscorea alata	2019	Guadeloupe	Marie-Galante	Grand Bassin	Saint-Louis	-	-	-
NA	Kabusah	Kab168	Dioscorea alata	2019	Guadeloupe	Marie-Galante	Grand Bassin	Saint-Louis	-	-	-
NA	Kabusah	Kab169	Dioscorea alata	2019	Guadeloupe	Marie-Galante	Grand Bassin	Saint-Louis	-	-	-
NA	Kabusah	Kab170	Dioscorea alata	2019	Guadeloupe	Marie-Galante	Grand Bassin	Saint-Louis	-	-	-
NA	Kabusah	Kab171	Dioscorea alata	2019	Guadeloupe	Marie-Galante	Grand Bassin	Saint-Louis	-	-	-
NA	Kabusah	Kab172	Dioscorea alata	2019	Guadeloupe	Marie-Galante	Grand Bassin	Saint-Louis	-	-	-
NA	Kabusah	Kab173	Dioscorea alata	2019	Guadeloupe	Marie-Galante	Grand Bassin	Saint-Louis	-	-	-
NA	Kabusah	Kab174	Dioscorea alata	2019	Guadeloupe	Marie-Galante	Grand Bassin	Saint-Louis	-	-	-
NA	Kabusah	Kab175	Dioscorea alata	2019	Guadeloupe	Marie-Galante	Grand Bassin	Saint-Louis	-	-	-
NA	Kabusah	Kab176	Dioscorea alata	2019	Guadeloupe	Marie-Galante	Grand Bassin	Saint-Louis	-	-	-
NA	Kabusah	Kab177	Dioscorea alata	2019	Guadeloupe	Marie-Galante	Grand Bassin	Saint-Louis	-	-	-
NA	Kabusah	Kab178	Dioscorea alata	2019	Guadeloupe	Marie-Galante	Grand Bassin	Saint-Louis	-	-	-
NA	Kabusah	Kab179	Dioscorea alata	2019	Guadeloupe	Marie-Galante	Grand Bassin	Saint-Louis	-	-	-
NA	Kabusah	Kab180	Dioscorea alata	2019	Guadeloupe	Marie-Galante	Grand Bassin	Saint-Louis	-	-	-
NA	Grosse-Caille	GrC90	Dioscorea rotundata	2019	Guadeloupe	Marie-Galante	Grand Bassin	Saint-Louis	-	-	-
NA	Grosse-Caille	GrC91	Dioscorea rotundata	2019	Guadeloupe	Marie-Galante	Grand Bassin	Saint-Louis	-	-	-
NA	Grosse-Caille	GrC92	Dioscorea rotundata	2019	Guadeloupe	Marie-Galante	Grand Bassin	Saint-Louis	-	-	-
NA	Grosse-Caille	GrC93	Dioscorea rotundata	2019	Guadeloupe	Marie-Galante	Grand Bassin	Saint-Louis	-	-	-
NA	Grosse-Caille	GrC94	Dioscorea rotundata	2019	Guadeloupe	Marie-Galante	Grand Bassin	Saint-Louis	-	-	-
NA	Grosse-Caille	GrC95	Dioscorea rotundata	2019	Guadeloupe	Marie-Galante	Grand Bassin	Saint-Louis	-	-	-
NA	Grosse-Caille	GrC96	Dioscorea rotundata	2019	Guadeloupe	Marie-Galante	Grand Bassin	Saint-Louis	-	-	-
NA	Grosse-Caille	GrC97	Dioscorea rotundata	2019	Guadeloupe	Marie-Galante	Grand Bassin	Saint-Louis	-	-	-
NA	Pas-Possible	PPo30	Dioscorea esculenta	2019	Guadeloupe	Marie-Galante	Grand Bassin	Saint-Louis	-	-	-
NA	Pas-Possible	PPo31	Dioscorea esculenta	2019	Guadeloupe	Marie-Galante	Grand Bassin	Saint-Louis	-	-	-
NA	Pas-Possible	PPo32	Dioscorea esculenta	2019	Guadeloupe	Marie-Galante	Grand Bassin	Saint-Louis	-	-	-
NA	Pas-Possible	PPo33	Dioscorea esculenta	2019	Guadeloupe	Marie-Galante	Grand Bassin	Saint-Louis	-	-	-
NA	Pas-Possible	PPo34	Dioscorea esculenta	2019	Guadeloupe	Marie-Galante	Grand Bassin	Saint-Louis	-	-	-
NA	Pas-Possible	PPo35	Dioscorea esculenta	2019	Guadeloupe	Marie-Galante	Grand Bassin	Saint-Louis	-	-	-
NA	Pas-Possible	PPo36	Dioscorea esculenta	2019	Guadeloupe	Marie-Galante	Grand Bassin	Saint-Louis	-	-	-
NA	Pas-Possible	PPo37	Dioscorea esculenta	2019	Guadeloupe	Marie-Galante	Grand Bassin	Saint-Louis	-	-	-
NA	Saint-Vincent	StV30	Dioscorea alata	2019	Guadeloupe	Marie-Galante	Grand Bassin	Saint-Louis	-	-	-
NA	Saint-Vincent	StV31	Dioscorea alata	2019	Guadeloupe	Marie-Galante	Grand Bassin	Saint-Louis	+	-	-
NA	Saint-Vincent	StV32	Dioscorea alata	2019	Guadeloupe	Marie-Galante	Grand Bassin	Saint-Louis	+	-	-
NA	Saint-Vincent	StV33	Dioscorea alata	2019	Guadeloupe	Marie-Galante	Grand Bassin	Saint-Louis	-	-	-
NA	Saint-Vincent	StV34	Dioscorea alata	2019	Guadeloupe	Marie-Galante	Grand Bassin	Saint-Louis	-	-	-
NA	Saint-Vincent	StV35	Dioscorea alata	2019	Guadeloupe	Marie-Galante	Grand Bassin	Saint-Louis	-	-	-
NA	Saint-Vincent	StV36	Dioscorea alata	2019	Guadeloupe	Marie-Galante	Grand Bassin	Saint-Louis	+	+	-
NA	Saint-Vincent	StV37	Dioscorea alata	2019	Guadeloupe	Marie-Galante	Grand Bassin	Saint-Louis	-	-	-
NA	Kabusah	Kab201	Dioscorea alata	2019	Guadeloupe	Marie-Galante	Pirogue	Grand-Bourg	-	-	-
NA	Kabusah	Kab202	Dioscorea alata	2019	Guadeloupe	Marie-Galante	Pirogue	Grand-Bourg	-	-	-
NA	Kabusah	Kab203	Dioscorea alata	2019	Guadeloupe	Marie-Galante	Pirogue	Grand-Bourg	-	-	-
NA	Kabusah	Kab204	Dioscorea alata	2019	Guadeloupe	Marie-Galante	Pirogue	Grand-Bourg	-	-	-
NA	Kabusah	Kab205	Dioscorea alata	2019	Guadeloupe	Marie-Galante	Pirogue	Grand-Bourg	-	-	-
NA	Kabusah	Kab206	Dioscorea alata	2019	Guadeloupe	Marie-Galante	Pirogue	Grand-Bourg	-	-	-
NA	Kabusah	Kab207	Dioscorea alata	2019	Guadeloupe	Marie-Galante	Pirogue	Grand-Bourg	-	-	-
NA	Kabusah	Kab208	Dioscorea alata	2019	Guadeloupe	Marie-Galante	Pirogue	Grand-Bourg	-	-	-
NA	Kabusah	Kab209	Dioscorea alata	2019	Guadeloupe	Marie-Galante	Pirogue	Grand-Bourg	-	-	-
NA	Kabusah	Kab210	Dioscorea alata	2019	Guadeloupe	Marie-Galante	Pirogue	Grand-Bourg	-	-	-
NA	Kabusah	Kab211	Dioscorea alata	2019	Guadeloupe	Marie-Galante	Pirogue	Grand-Bourg	-	-	-
NA	Kabusah	Kab212	Dioscorea alata	2019	Guadeloupe	Marie-Galante	Pirogue	Grand-Bourg	-	-	-
NA	Kabusah	Kab213	Dioscorea alata	2019	Guadeloupe	Marie-Galante	Pirogue	Grand-Bourg	-	-	-
NA	Kabusah	Kab214	Dioscorea alata	2019	Guadeloupe	Marie-Galante	Pirogue	Grand-Bourg	-	-	-
NA	Kabusah	Kab215	Dioscorea alata	2019	Guadeloupe	Marie-Galante	Pirogue	Grand-Bourg	-	-	-
NA	Kabusah	Kab216	Dioscorea alata	2019	Guadeloupe	Marie-Galante	Pirogue	Grand-Bourg	-	-	-
NA	Kabusah	Kab217	Dioscorea alata	2019	Guadeloupe	Marie-Galante	Pirogue	Grand-Bourg	-	-	-
NA	Kabusah	Kab218	Dioscorea alata	2019	Guadeloupe	Marie-Galante	Pirogue	Grand-Bourg	-	-	-
NA	Kabusah	Kab219	Dioscorea alata	2019	Guadeloupe	Marie-Galante	Pirogue	Grand-Bourg	-	-	-
NA	Kabusah	Kab220	Dioscorea alata	2019	Guadeloupe	Marie-Galante	Pirogue	Grand-Bourg	-	-	-
NA	Plimbite	Pli40	Dioscorea alata	2019	Guadeloupe	Marie-Galante	Pirogue	Grand-Bourg	-	-	-
NA	Plimbite	Pli41	Dioscorea alata	2019	Guadeloupe	Marie-Galante	Pirogue	Grand-Bourg	-	-	-
NA	Plimbite	Pli42	Dioscorea alata	2019	Guadeloupe	Marie-Galante	Pirogue	Grand-Bourg	-	-	-
NA	Plimbite	Pli43	Dioscorea alata	2019	Guadeloupe	Marie-Galante	Pirogue	Grand-Bourg	-	-	-
NA	Plimbite	Pli44	Dioscorea alata	2019	Guadeloupe	Marie-Galante	Pirogue	Grand-Bourg	-	-	-
NA	Plimbite	Pli45	Dioscorea alata	2019	Guadeloupe	Marie-Galante	Pirogue	Grand-Bourg	-	-	-
NA	Plimbite	Pli46	Dioscorea alata	2019	Guadeloupe	Marie-Galante	Pirogue	Grand-Bourg	-	-	-
NA	Plimbite	Pli47	Dioscorea alata	2019	Guadeloupe	Marie-Galante	Pirogue	Grand-Bourg	-	-	-
NA	Anbabon	Abb1	Dioscorea alata	2019	Guadeloupe	Marie-Galante	Trianon	Grand-Bourg	-	-	-
NA	Anbabon	Abb2	Dioscorea alata	2019	Guadeloupe	Marie-Galante	Trianon	Grand-Bourg	-	-	-
NA	Anbabon	Abb3	Dioscorea alata	2019	Guadeloupe	Marie-Galante	Trianon	Grand-Bourg	-	-	-
NA	Anbabon	Abb4	Dioscorea alata	2019	Guadeloupe	Marie-Galante	Trianon	Grand-Bourg	-	-	-
NA	Anbabon	Abb5	Dioscorea alata	2019	Guadeloupe	Marie-Galante	Trianon	Grand-Bourg	-	-	-
NA	Anbabon	Abb6	Dioscorea alata	2019	Guadeloupe	Marie-Galante	Trianon	Grand-Bourg	-	-	-
NA	Anbabon	Abb7	Dioscorea alata	2019	Guadeloupe	Marie-Galante	Trianon	Grand-Bourg	-	-	-
NA	Anbabon	Abb8	Dioscorea alata	2019	Guadeloupe	Marie-Galante	Trianon	Grand-Bourg	-	-	-
NA	Belep	Bel1	Dioscorea alata	2019	Guadeloupe	Marie-Galante	Trianon	Grand-Bourg	-	-	-
NA	Belep	Bel2	Dioscorea alata	2019	Guadeloupe	Marie-Galante	Trianon	Grand-Bourg	-	-	-
NA	Belep	Bel3	Dioscorea alata	2019	Guadeloupe	Marie-Galante	Trianon	Grand-Bourg	-	-	-
NA	Belep	Bel4	Dioscorea alata	2019	Guadeloupe	Marie-Galante	Trianon	Grand-Bourg	-	-	-
NA	Belep	Bel5	Dioscorea alata	2019	Guadeloupe	Marie-Galante	Trianon	Grand-Bourg	-	-	-
NA	Belep	Bel6	Dioscorea alata	2019	Guadeloupe	Marie-Galante	Trianon	Grand-Bourg	-	-	-
NA	Belep	Bel7	Dioscorea alata	2019	Guadeloupe	Marie-Galante	Trianon	Grand-Bourg	-	-	-
NA	Belep	Bel8	Dioscorea alata	2019	Guadeloupe	Marie-Galante	Trianon	Grand-Bourg	-	-	-
NA	Grosse-Caille	GrC80	Dioscorea rotundata	2019	Guadeloupe	Marie-Galante	Trianon	Grand-Bourg	-	-	-
NA	Grosse-Caille	GrC81	Dioscorea rotundata	2019	Guadeloupe	Marie-Galante	Trianon	Grand-Bourg	-	-	-
NA	Grosse-Caille	GrC82	Dioscorea rotundata	2019	Guadeloupe	Marie-Galante	Trianon	Grand-Bourg	-	-	-
NA	Grosse-Caille	GrC83	Dioscorea rotundata	2019	Guadeloupe	Marie-Galante	Trianon	Grand-Bourg	-	-	-
NA	Grosse-Caille	GrC84	Dioscorea rotundata	2019	Guadeloupe	Marie-Galante	Trianon	Grand-Bourg	-	-	-
NA	Grosse-Caille	GrC85	Dioscorea rotundata	2019	Guadeloupe	Marie-Galante	Trianon	Grand-Bourg	-	-	-
NA	Grosse-Caille	GrC86	Dioscorea rotundata	2019	Guadeloupe	Marie-Galante	Trianon	Grand-Bourg	-	-	-
NA	Grosse-Caille	GrC87	Dioscorea rotundata	2019	Guadeloupe	Marie-Galante	Trianon	Grand-Bourg	-	-	-
NA	Pacala	Pac60	Dioscorea alata	2019	Guadeloupe	Marie-Galante	Trianon	Grand-Bourg	-	-	-
NA	Pacala	Pac61	Dioscorea alata	2019	Guadeloupe	Marie-Galante	Trianon	Grand-Bourg	-	-	-
NA	Pacala	Pac62	Dioscorea alata	2019	Guadeloupe	Marie-Galante	Trianon	Grand-Bourg	-	-	-
NA	Pacala	Pac63	Dioscorea alata	2019	Guadeloupe	Marie-Galante	Trianon	Grand-Bourg	-	-	-
NA	Pacala	Pac64	Dioscorea alata	2019	Guadeloupe	Marie-Galante	Trianon	Grand-Bourg	-	-	-
NA	Pacala	Pac65	Dioscorea alata	2019	Guadeloupe	Marie-Galante	Trianon	Grand-Bourg	-	-	-
NA	Pacala	Pac66	Dioscorea alata	2019	Guadeloupe	Marie-Galante	Trianon	Grand-Bourg	-	-	-
NA	Pacala	Pac67	Dioscorea alata	2019	Guadeloupe	Marie-Galante	Trianon	Grand-Bourg	-	-	-
NA	Pas-Possible	Ppo20	Dioscorea esculenta	2019	Guadeloupe	Marie-Galante	Trianon	Grand-Bourg	-	-	-
NA	Pas-Possible	PPo21	Dioscorea esculenta	2019	Guadeloupe	Marie-Galante	Trianon	Grand-Bourg	-	-	-
NA	Pas-Possible	PPo22	Dioscorea esculenta	2019	Guadeloupe	Marie-Galante	Trianon	Grand-Bourg	-	-	-
NA	Pas-Possible	PPo23	Dioscorea esculenta	2019	Guadeloupe	Marie-Galante	Trianon	Grand-Bourg	-	-	-
NA	Pas-Possible	PPo24	Dioscorea esculenta	2019	Guadeloupe	Marie-Galante	Trianon	Grand-Bourg	-	-	-
NA	Pas-Possible	PPo25	Dioscorea esculenta	2019	Guadeloupe	Marie-Galante	Trianon	Grand-Bourg	-	-	-
NA	Pas-Possible	PPo26	Dioscorea esculenta	2019	Guadeloupe	Marie-Galante	Trianon	Grand-Bourg	-	-	-
NA	Saint-Vincent	StV20	Dioscorea alata	2019	Guadeloupe	Marie-Galante	Trianon	Grand-Bourg	-	-	-
NA	Saint-Vincent	StV21	Dioscorea alata	2019	Guadeloupe	Marie-Galante	Trianon	Grand-Bourg	-	-	-
NA	Saint-Vincent	StV22	Dioscorea alata	2019	Guadeloupe	Marie-Galante	Trianon	Grand-Bourg	-	-	-
NA	Saint-Vincent	StV23	Dioscorea alata	2019	Guadeloupe	Marie-Galante	Trianon	Grand-Bourg	-	-	-
NA	Saint-Vincent	StV24	Dioscorea alata	2019	Guadeloupe	Marie-Galante	Trianon	Grand-Bourg	-	-	-
NA	Saint-Vincent	StV25	Dioscorea alata	2019	Guadeloupe	Marie-Galante	Trianon	Grand-Bourg	-	-	-
NA	Saint-Vincent	StV26	Dioscorea alata	2019	Guadeloupe	Marie-Galante	Trianon	Grand-Bourg	-	-	-
NA	Saint-Vincent	StV27	Dioscorea alata	2019	Guadeloupe	Marie-Galante	Trianon	Grand-Bourg	-	-	-
NA	Anbabon	Abb10	Dioscorea alata	2019	Guadeloupe	Marie-Galante	Valentin	Capesterre-de-Marie-Galante	-	-	-
NA	Anbabon	Abb11	Dioscorea alata	2019	Guadeloupe	Marie-Galante	Valentin	Capesterre-de-Marie-Galante	-	-	-
NA	Anbabon	Abb12	Dioscorea alata	2019	Guadeloupe	Marie-Galante	Valentin	Capesterre-de-Marie-Galante	-	-	-
NA	Anbabon	Abb13	Dioscorea alata	2019	Guadeloupe	Marie-Galante	Valentin	Capesterre-de-Marie-Galante	-	-	-
NA	Anbabon	Abb14	Dioscorea alata	2019	Guadeloupe	Marie-Galante	Valentin	Capesterre-de-Marie-Galante	-	-	-
NA	Anbabon	Abb15	Dioscorea alata	2019	Guadeloupe	Marie-Galante	Valentin	Capesterre-de-Marie-Galante	-	-	-
NA	Anbabon	Abb16	Dioscorea alata	2019	Guadeloupe	Marie-Galante	Valentin	Capesterre-de-Marie-Galante	-	-	-
NA	Anbabon	Abb17	Dioscorea alata	2019	Guadeloupe	Marie-Galante	Valentin	Capesterre-de-Marie-Galante	-	-	-
NA	Goana	Goa181	Dioscorea alata	2019	Guadeloupe	Marie-Galante	Valentin	Capesterre-de-Marie-Galante	-	-	-
NA	Goana	Goa182	Dioscorea alata	2019	Guadeloupe	Marie-Galante	Valentin	Capesterre-de-Marie-Galante	-	-	-
NA	Goana	Goa183	Dioscorea alata	2019	Guadeloupe	Marie-Galante	Valentin	Capesterre-de-Marie-Galante	-	-	-
NA	Goana	Goa184	Dioscorea alata	2019	Guadeloupe	Marie-Galante	Valentin	Capesterre-de-Marie-Galante	-	-	-
NA	Goana	Goa185	Dioscorea alata	2019	Guadeloupe	Marie-Galante	Valentin	Capesterre-de-Marie-Galante	-	-	-
NA	Goana	Goa186	Dioscorea alata	2019	Guadeloupe	Marie-Galante	Valentin	Capesterre-de-Marie-Galante	-	-	-
NA	Goana	Goa187	Dioscorea alata	2019	Guadeloupe	Marie-Galante	Valentin	Capesterre-de-Marie-Galante	-	-	-
NA	Goana	Goa188	Dioscorea alata	2019	Guadeloupe	Marie-Galante	Valentin	Capesterre-de-Marie-Galante	-	-	-
NA	Goana	Goa189	Dioscorea alata	2019	Guadeloupe	Marie-Galante	Valentin	Capesterre-de-Marie-Galante	-	-	-
NA	Goana	Goa190	Dioscorea alata	2019	Guadeloupe	Marie-Galante	Valentin	Capesterre-de-Marie-Galante	-	-	-
NA	Goana	Goa191	Dioscorea alata	2019	Guadeloupe	Marie-Galante	Valentin	Capesterre-de-Marie-Galante	-	-	-
NA	Goana	Goa192	Dioscorea alata	2019	Guadeloupe	Marie-Galante	Valentin	Capesterre-de-Marie-Galante	-	-	-
NA	Goana	Goa193	Dioscorea alata	2019	Guadeloupe	Marie-Galante	Valentin	Capesterre-de-Marie-Galante	-	-	-
NA	Goana	Goa194	Dioscorea alata	2019	Guadeloupe	Marie-Galante	Valentin	Capesterre-de-Marie-Galante	-	-	-
NA	Goana	Goa195	Dioscorea alata	2019	Guadeloupe	Marie-Galante	Valentin	Capesterre-de-Marie-Galante	-	-	-
NA	Goana	Goa196	Dioscorea alata	2019	Guadeloupe	Marie-Galante	Valentin	Capesterre-de-Marie-Galante	-	-	-
NA	Goana	Goa197	Dioscorea alata	2019	Guadeloupe	Marie-Galante	Valentin	Capesterre-de-Marie-Galante	-	-	-
NA	Goana	Goa198	Dioscorea alata	2019	Guadeloupe	Marie-Galante	Valentin	Capesterre-de-Marie-Galante	-	-	-
NA	Goana	Goa199	Dioscorea alata	2019	Guadeloupe	Marie-Galante	Valentin	Capesterre-de-Marie-Galante	-	-	-
NA	Goana	Goa200	Dioscorea alata	2019	Guadeloupe	Marie-Galante	Valentin	Capesterre-de-Marie-Galante	-	-	-
NA	Kabusah	Kab181	Dioscorea alata	2019	Guadeloupe	Marie-Galante	Valentin	Capesterre-de-Marie-Galante	-	-	-
NA	Kabusah	Kab182	Dioscorea alata	2019	Guadeloupe	Marie-Galante	Valentin	Capesterre-de-Marie-Galante	-	-	-
NA	Kabusah	Kab183	Dioscorea alata	2019	Guadeloupe	Marie-Galante	Valentin	Capesterre-de-Marie-Galante	-	-	-
NA	Kabusah	Kab184	Dioscorea alata	2019	Guadeloupe	Marie-Galante	Valentin	Capesterre-de-Marie-Galante	-	-	-
NA	Kabusah	Kab185	Dioscorea alata	2019	Guadeloupe	Marie-Galante	Valentin	Capesterre-de-Marie-Galante	-	-	-
NA	Kabusah	Kab186	Dioscorea alata	2019	Guadeloupe	Marie-Galante	Valentin	Capesterre-de-Marie-Galante	-	-	-
NA	Kabusah	Kab187	Dioscorea alata	2019	Guadeloupe	Marie-Galante	Valentin	Capesterre-de-Marie-Galante	-	-	-
NA	Kabusah	Kab188	Dioscorea alata	2019	Guadeloupe	Marie-Galante	Valentin	Capesterre-de-Marie-Galante	-	-	-
NA	Kabusah	Kab189	Dioscorea alata	2019	Guadeloupe	Marie-Galante	Valentin	Capesterre-de-Marie-Galante	-	-	-
NA	Kabusah	Kab190	Dioscorea alata	2019	Guadeloupe	Marie-Galante	Valentin	Capesterre-de-Marie-Galante	-	-	-
NA	Kabusah	Kab191	Dioscorea alata	2019	Guadeloupe	Marie-Galante	Valentin	Capesterre-de-Marie-Galante	-	-	-
NA	Kabusah	Kab192	Dioscorea alata	2019	Guadeloupe	Marie-Galante	Valentin	Capesterre-de-Marie-Galante	-	-	-
NA	Kabusah	Kab193	Dioscorea alata	2019	Guadeloupe	Marie-Galante	Valentin	Capesterre-de-Marie-Galante	-	-	-
NA	Kabusah	Kab194	Dioscorea alata	2019	Guadeloupe	Marie-Galante	Valentin	Capesterre-de-Marie-Galante	-	-	-
NA	Kabusah	Kab195	Dioscorea alata	2019	Guadeloupe	Marie-Galante	Valentin	Capesterre-de-Marie-Galante	-	-	-
NA	Kabusah	Kab196	Dioscorea alata	2019	Guadeloupe	Marie-Galante	Valentin	Capesterre-de-Marie-Galante	-	-	-
NA	Kabusah	Kab197	Dioscorea alata	2019	Guadeloupe	Marie-Galante	Valentin	Capesterre-de-Marie-Galante	-	-	-
NA	Kabusah	Kab198	Dioscorea alata	2019	Guadeloupe	Marie-Galante	Valentin	Capesterre-de-Marie-Galante	-	-	-
NA	Kabusah	Kab199	Dioscorea alata	2019	Guadeloupe	Marie-Galante	Valentin	Capesterre-de-Marie-Galante	-	-	-
NA	Kabusah	Kab200	Dioscorea alata	2019	Guadeloupe	Marie-Galante	Valentin	Capesterre-de-Marie-Galante	-	-	-
NA	Kabusah	Kab221	Dioscorea alata	2020	Guadeloupe	Basse-Terre	Roujol	Petit-Bourg	-	-	-
NA	Kabusah	Kab222	Dioscorea alata	2020	Guadeloupe	Basse-Terre	Roujol	Petit-Bourg	-	-	-
NA	Kabusah	Kab223	Dioscorea alata	2020	Guadeloupe	Basse-Terre	Roujol	Petit-Bourg	-	-	-
NA	Kabusah	Kab224	Dioscorea alata	2020	Guadeloupe	Basse-Terre	Roujol	Petit-Bourg	-	-	-
NA	Kabusah	Kab225	Dioscorea alata	2020	Guadeloupe	Basse-Terre	Roujol	Petit-Bourg	-	-	-
NA	Kabusah	Kab226	Dioscorea alata	2020	Guadeloupe	Basse-Terre	Roujol	Petit-Bourg	-	-	-
NA	Kabusah	Kab227	Dioscorea alata	2020	Guadeloupe	Basse-Terre	Roujol	Petit-Bourg	-	-	-
NA	Kabusah	Kab228	Dioscorea alata	2020	Guadeloupe	Basse-Terre	Roujol	Petit-Bourg	-	-	-
NA	Kabusah	Kab229	Dioscorea alata	2020	Guadeloupe	Basse-Terre	Roujol	Petit-Bourg	-	-	-
NA	Kabusah	Kab230	Dioscorea alata	2020	Guadeloupe	Basse-Terre	Roujol	Petit-Bourg	-	-	-
NA	Kinabayo	Kin11	Dioscorea alata	2020	Guadeloupe	Basse-Terre	Roujol	Petit-Bourg	-	-	-
NA	Kinabayo	Kin12	Dioscorea alata	2020	Guadeloupe	Basse-Terre	Roujol	Petit-Bourg	-	-	-
NA	Kinabayo	Kin13	Dioscorea alata	2020	Guadeloupe	Basse-Terre	Roujol	Petit-Bourg	-	-	-
NA	Kinabayo	Kin14	Dioscorea alata	2020	Guadeloupe	Basse-Terre	Roujol	Petit-Bourg	-	-	-
NA	Kinabayo	Kin15	Dioscorea alata	2020	Guadeloupe	Basse-Terre	Roujol	Petit-Bourg	-	-	-
NA	Kinabayo	Kin16	Dioscorea alata	2020	Guadeloupe	Basse-Terre	Roujol	Petit-Bourg	-	-	-
NA	Kinabayo	Kin17	Dioscorea alata	2020	Guadeloupe	Basse-Terre	Roujol	Petit-Bourg	-	-	-
NA	Kinabayo	Kin18	Dioscorea alata	2020	Guadeloupe	Basse-Terre	Roujol	Petit-Bourg	-	-	-
NA	Kinabayo	Kin19	Dioscorea alata	2020	Guadeloupe	Basse-Terre	Roujol	Petit-Bourg	-	-	-
NA	Kinabayo	Kin20	Dioscorea alata	2020	Guadeloupe	Basse-Terre	Roujol	Petit-Bourg	-	-	-
NA	Pacala	Pac70	Dioscorea alata	2020	Guadeloupe	Basse-Terre	Roujol	Petit-Bourg	-	-	-
NA	Pacala	Pac71	Dioscorea alata	2020	Guadeloupe	Basse-Terre	Roujol	Petit-Bourg	-	-	-
NA	Pacala	Pac72	Dioscorea alata	2020	Guadeloupe	Basse-Terre	Roujol	Petit-Bourg	-	-	-
NA	Pacala	Pac73	Dioscorea alata	2020	Guadeloupe	Basse-Terre	Roujol	Petit-Bourg	-	-	-
NA	Pacala	Pac74	Dioscorea alata	2020	Guadeloupe	Basse-Terre	Roujol	Petit-Bourg	-	-	-
NA	Pacala	Pac75	Dioscorea alata	2020	Guadeloupe	Basse-Terre	Roujol	Petit-Bourg	-	-	-
NA	Pacala	Pac76	Dioscorea alata	2020	Guadeloupe	Basse-Terre	Roujol	Petit-Bourg	-	-	-
NA	Pacala	Pac77	Dioscorea alata	2020	Guadeloupe	Basse-Terre	Roujol	Petit-Bourg	-	-	-
NA	Pacala	Pac78	Dioscorea alata	2020	Guadeloupe	Basse-Terre	Roujol	Petit-Bourg	-	-	-
NA	Pacala	Pac79	Dioscorea alata	2020	Guadeloupe	Basse-Terre	Roujol	Petit-Bourg	+	+	-
NA	Saint-Vincent	StV40	Dioscorea alata	2020	Guadeloupe	Basse-Terre	Roujol	Petit-Bourg	+	+	-
NA	Saint-Vincent	StV41	Dioscorea alata	2020	Guadeloupe	Basse-Terre	Roujol	Petit-Bourg	-	-	-
NA	Saint-Vincent	StV42	Dioscorea alata	2020	Guadeloupe	Basse-Terre	Roujol	Petit-Bourg	+	+	-
NA	Saint-Vincent	StV43	Dioscorea alata	2020	Guadeloupe	Basse-Terre	Roujol	Petit-Bourg	+	+	-
NA	Saint-Vincent	StV44	Dioscorea alata	2020	Guadeloupe	Basse-Terre	Roujol	Petit-Bourg	+	+	-
NA	Saint-Vincent	StV45	Dioscorea alata	2020	Guadeloupe	Basse-Terre	Roujol	Petit-Bourg	+	+	-
NA	Saint-Vincent	StV46	Dioscorea alata	2020	Guadeloupe	Basse-Terre	Roujol	Petit-Bourg	-	-	-
NA	Saint-Vincent	StV47	Dioscorea alata	2020	Guadeloupe	Basse-Terre	Roujol	Petit-Bourg	-	-	-
NA	Saint-Vincent	StV48	Dioscorea alata	2020	Guadeloupe	Basse-Terre	Roujol	Petit-Bourg	+	+	-
NA	Saint-Vincent	StV49	Dioscorea alata	2020	Guadeloupe	Basse-Terre	Roujol	Petit-Bourg	+	+	-
NA	Goana	Goa201	Dioscorea alata	2020	Guadeloupe	Grande-Terre	Godet	Petit-Canal	+	+	-
NA	Goana	Goa202	Dioscorea alata	2020	Guadeloupe	Grande-Terre	Godet	Petit-Canal	+	+	-
NA	Goana	Goa203	Dioscorea alata	2020	Guadeloupe	Grande-Terre	Godet	Petit-Canal	-	-	-
NA	Goana	Goa204	Dioscorea alata	2020	Guadeloupe	Grande-Terre	Godet	Petit-Canal	+	+	-
NA	Goana	Goa205	Dioscorea alata	2020	Guadeloupe	Grande-Terre	Godet	Petit-Canal	+	+	-
NA	Goana	Goa206	Dioscorea alata	2020	Guadeloupe	Grande-Terre	Godet	Petit-Canal	-	-	-
NA	Goana	Goa207	Dioscorea alata	2020	Guadeloupe	Grande-Terre	Godet	Petit-Canal	-	-	-
NA	Goana	Goa208	Dioscorea alata	2020	Guadeloupe	Grande-Terre	Godet	Petit-Canal	-	-	-
NA	Goana	Goa209	Dioscorea alata	2020	Guadeloupe	Grande-Terre	Godet	Petit-Canal	-	-	-
NA	Goana	Goa210	Dioscorea alata	2020	Guadeloupe	Grande-Terre	Godet	Petit-Canal	-	-	-
NA	Goana	Goa211	Dioscorea alata	2020	Guadeloupe	Grande-Terre	Godet	Petit-Canal	-	-	-
NA	Goana	Goa212	Dioscorea alata	2020	Guadeloupe	Grande-Terre	Godet	Petit-Canal	-	-	-
NA	Goana	Goa213	Dioscorea alata	2020	Guadeloupe	Grande-Terre	Godet	Petit-Canal	-	-	-
NA	Goana	Goa214	Dioscorea alata	2020	Guadeloupe	Grande-Terre	Godet	Petit-Canal	-	-	-
NA	Goana	Goa215	Dioscorea alata	2020	Guadeloupe	Grande-Terre	Godet	Petit-Canal	-	-	-
NA	Goana	Goa216	Dioscorea alata	2020	Guadeloupe	Grande-Terre	Godet	Petit-Canal	-	-	-
NA	Goana	Goa217	Dioscorea alata	2020	Guadeloupe	Grande-Terre	Godet	Petit-Canal	-	-	-
NA	Goana	Goa218	Dioscorea alata	2020	Guadeloupe	Grande-Terre	Godet	Petit-Canal	-	-	-
NA	Goana	Goa219	Dioscorea alata	2020	Guadeloupe	Grande-Terre	Godet	Petit-Canal	-	-	-
NA	Goana	Goa220	Dioscorea alata	2020	Guadeloupe	Grande-Terre	Godet	Petit-Canal	-	-	-
NA	Kabusah	Kab231	Dioscorea alata	2020	Guadeloupe	Grande-Terre	Godet	Petit-Canal	-	-	-
NA	Kabusah	Kab232	Dioscorea alata	2020	Guadeloupe	Grande-Terre	Godet	Petit-Canal	-	-	-
NA	Kabusah	Kab233	Dioscorea alata	2020	Guadeloupe	Grande-Terre	Godet	Petit-Canal	-	-	-
NA	Kabusah	Kab234	Dioscorea alata	2020	Guadeloupe	Grande-Terre	Godet	Petit-Canal	-	-	-
NA	Kabusah	Kab235	Dioscorea alata	2020	Guadeloupe	Grande-Terre	Godet	Petit-Canal	-	-	-
NA	Kabusah	Kab236	Dioscorea alata	2020	Guadeloupe	Grande-Terre	Godet	Petit-Canal	+	+	-
NA	Kabusah	Kab237	Dioscorea alata	2020	Guadeloupe	Grande-Terre	Godet	Petit-Canal	+	+	-
NA	Kabusah	Kab238	Dioscorea alata	2020	Guadeloupe	Grande-Terre	Godet	Petit-Canal	+	+	-
NA	Kabusah	Kab239	Dioscorea alata	2020	Guadeloupe	Grande-Terre	Godet	Petit-Canal	+	+	-
NA	Kabusah	Kab240	Dioscorea alata	2020	Guadeloupe	Grande-Terre	Godet	Petit-Canal	+	+	-
NA	Kabusah	Kab241	Dioscorea alata	2020	Guadeloupe	Grande-Terre	Godet	Petit-Canal	+	+	-
NA	Kinabayo	Kin21	Dioscorea alata	2020	Guadeloupe	Grande-Terre	Godet	Petit-Canal	-	-	-
NA	Kinabayo	Kin22	Dioscorea alata	2020	Guadeloupe	Grande-Terre	Godet	Petit-Canal	-	-	-
NA	Kinabayo	Kin23	Dioscorea alata	2020	Guadeloupe	Grande-Terre	Godet	Petit-Canal	-	-	-
NA	Kinabayo	Kin24	Dioscorea alata	2020	Guadeloupe	Grande-Terre	Godet	Petit-Canal	-	-	-
NA	Kinabayo	Kin25	Dioscorea alata	2020	Guadeloupe	Grande-Terre	Godet	Petit-Canal	-	-	-
NA	Kinabayo	Kin26	Dioscorea alata	2020	Guadeloupe	Grande-Terre	Godet	Petit-Canal	-	-	-
NA	Kinabayo	Kin27	Dioscorea alata	2020	Guadeloupe	Grande-Terre	Godet	Petit-Canal	-	-	-
NA	Kinabayo	Kin28	Dioscorea alata	2020	Guadeloupe	Grande-Terre	Godet	Petit-Canal	-	-	-
NA	Kinabayo	Kin29	Dioscorea alata	2020	Guadeloupe	Grande-Terre	Godet	Petit-Canal	-	-	-
NA	Orientale	Ori11	Dioscorea alata	2020	Guadeloupe	Grande-Terre	Godet	Petit-Canal	-	-	-
NA	Orientale	Ori12	Dioscorea alata	2020	Guadeloupe	Grande-Terre	Godet	Petit-Canal	-	-	-
NA	Orientale	Ori13	Dioscorea alata	2020	Guadeloupe	Grande-Terre	Godet	Petit-Canal	-	-	-
NA	Orientale	Ori14	Dioscorea alata	2020	Guadeloupe	Grande-Terre	Godet	Petit-Canal	-	-	-
NA	Orientale	Ori15	Dioscorea alata	2020	Guadeloupe	Grande-Terre	Godet	Petit-Canal	-	-	-
NA	Orientale	Ori16	Dioscorea alata	2020	Guadeloupe	Grande-Terre	Godet	Petit-Canal	-	-	-
NA	Orientale	Ori17	Dioscorea alata	2020	Guadeloupe	Grande-Terre	Godet	Petit-Canal	-	-	-
NA	Orientale	Ori18	Dioscorea alata	2020	Guadeloupe	Grande-Terre	Godet	Petit-Canal	-	-	-
NA	Plimbite	Pli50	Dioscorea alata	2020	Guadeloupe	Grande-Terre	Godet	Petit-Canal	-	-	-
NA	Plimbite	Pli51	Dioscorea alata	2020	Guadeloupe	Grande-Terre	Godet	Petit-Canal	-	-	-
NA	Plimbite	Pli52	Dioscorea alata	2020	Guadeloupe	Grande-Terre	Godet	Petit-Canal	-	-	-
NA	Plimbite	Pli53	Dioscorea alata	2020	Guadeloupe	Grande-Terre	Godet	Petit-Canal	-	-	-
NA	Plimbite	Pli54	Dioscorea alata	2020	Guadeloupe	Grande-Terre	Godet	Petit-Canal	-	-	-
NA	Plimbite	Pli55	Dioscorea alata	2020	Guadeloupe	Grande-Terre	Godet	Petit-Canal	-	-	-
NA	Plimbite	Pli56	Dioscorea alata	2020	Guadeloupe	Grande-Terre	Godet	Petit-Canal	-	-	-
NA	Plimbite	Pli57	Dioscorea alata	2020	Guadeloupe	Grande-Terre	Godet	Petit-Canal	-	-	-
NA	Plimbite	Pli58	Dioscorea alata	2020	Guadeloupe	Grande-Terre	Godet	Petit-Canal	-	-	-
NA	Plimbite	Pli59	Dioscorea alata	2020	Guadeloupe	Grande-Terre	Godet	Petit-Canal	-	-	-
NA	Saint-Vincent	StV50	Dioscorea alata	2020	Guadeloupe	Grande-Terre	Godet	Petit-Canal	-	-	-
NA	Saint-Vincent	StV51	Dioscorea alata	2020	Guadeloupe	Grande-Terre	Godet	Petit-Canal	-	-	-
NA	Saint-Vincent	StV52	Dioscorea alata	2020	Guadeloupe	Grande-Terre	Godet	Petit-Canal	-	-	-
NA	Saint-Vincent	StV53	Dioscorea alata	2020	Guadeloupe	Grande-Terre	Godet	Petit-Canal	+	+	-
NA	Saint-Vincent	StV54	Dioscorea alata	2020	Guadeloupe	Grande-Terre	Godet	Petit-Canal	+	+	-
NA	Saint-Vincent	StV55	Dioscorea alata	2020	Guadeloupe	Grande-Terre	Godet	Petit-Canal	-	-	-
NA	Saint-Vincent	StV56	Dioscorea alata	2020	Guadeloupe	Grande-Terre	Godet	Petit-Canal	-	-	-
NA	Saint-Vincent	StV57	Dioscorea alata	2020	Guadeloupe	Grande-Terre	Godet	Petit-Canal	-	-	-
NA	Saint-Vincent	StV58	Dioscorea alata	2020	Guadeloupe	Grande-Terre	Godet	Petit-Canal	-	-	-
NA	H4X172	Hyb1	Dioscorea alata	2020	Guadeloupe	Grande-Terre	Godet	Petit-Canal	-	-	-
NA	A2	CRB455*	Dioscorea alata	2020	Guadeloupe	Grande-Terre	Godet	Petit-Canal	-	-	-
PT-IG-00686	Roujol	CRB751*	Dioscorea alata	2020	Guadeloupe	Grande-Terre	Godet	Petit-Canal	-	-	-
unassigned	Touffi Tétéa	CRB775*	Dioscorea alata	2020	Guadeloupe	Grande-Terre	Godet	Petit-Canal	-	-	-
unassigned	Nureangdan	CRB768*	Dioscorea alata	2020	Guadeloupe	Grande-Terre	Godet	Petit-Canal	-	-	-
PT-IG-00088	Saint-Martin	CRB107*	Dioscorea alata	2020	Guadeloupe	Grande-Terre	Godet	Petit-Canal	-	-	-
PT-IG-00685	Sainte-Anne	CRB750*	Dioscorea alata	2020	Guadeloupe	Grande-Terre	Godet	Petit-Canal	-	-	-
PT-IG-00695	INRA X 142	CRB760*	Dioscorea alata	2020	Guadeloupe	Grande-Terre	Godet	Petit-Canal	-	-	-
PT-IG-00696	Ciradienne	CRB761*	Dioscorea alata	2020	Guadeloupe	Grande-Terre	Godet	Petit-Canal	-	-	-
PT-IG-00001	64	CRB1	Dioscorea alata	1991	Guadeloupe	NA	NA	NA	-	-	-
PT-IG-00002	Pakutrany	CRB16	Dioscorea alata	1991	New Caledonia	NA	NA	NA	+	+	-
unassigned	Pacala tardif	CRB19	Dioscorea alata	1991	Guadeloupe	NA	NA	NA	+	+	-
PT-IG-00006	Fénakué	CRB22	Dioscorea alata	1991	Puerto Rico	NA	NA	NA	+	+	-
PT-IG-00008	AIA 445	CRB25	Dioscorea alata	1991	Nigeria	NA	NA	NA	-	-	-
PT-IG-00009	Nouméa	CRB26	Dioscorea alata	1991	New Caledonia	NA	NA	NA	-	-	-
PT-IG-00010	Divin 1	CRB27	Dioscorea alata	1991	Martinique	NA	NA	NA	-	-	-
unassigned	Fausse 28	CRB28	Dioscorea alata	1991	Guadeloupe	NA	NA	NA	-	-	-
PT-IG-00014	Divin 2	CRB32	Dioscorea alata	1991	Martinique	NA	NA	NA	-	-	-
PT-IG-00015	Igname rouge	CRB33	Dioscorea alata	1991	Guadeloupe	NA	NA	NA	+	-	-
PT-IG-00016	St Vincent Yam	CRB34	Dioscorea alata	1991	Saint Lucia	NA	NA	NA	+	+	-
PT-IG-00017	Pacala station	CRB35	Dioscorea alata	1991	Guadeloupe	NA	NA	NA	+	+	-
PT-IG-00018	Tahiti messien	CRB36	Dioscorea alata	1991	Guadeloupe	NA	NA	NA	-	-	-
PT-IG-00019	Gordito	CRB37	Dioscorea alata	1991	Puerto Rico	NA	NA	NA	-	+	-
PT-IG-00020	DA 26	CRB38	Dioscorea alata	1980	French Guiana	NA	NA	NA	-	-	-
PT-IG-00021	Telemaque	CRB39	Dioscorea alata	1991	Martinique	NA	NA	NA	-	-	-
PT-IG-00022	De agua	CRB40	Dioscorea alata	1991	Puerto Rico	NA	NA	NA	-	-	-
PT-IG-00023	Florido	CRB41	Dioscorea alata	1991	Puerto Rico	NA	NA	NA	-	-	-
PT-IG-00024	St Vincent blanc 1	CRB42	Dioscorea alata	1991	Guadeloupe	NA	NA	NA	-	-	-
PT-IG-00025	Goana	CRB43	Dioscorea alata	1991	New Caledonia	NA	NA	NA	-	-	-
PT-IG-00026	Féo	CRB44	Dioscorea alata	1991	Puerto Rico	NA	NA	NA	+	-	-
PT-IG-00027	Lupias	CRB45	Dioscorea alata	1991	New Caledonia	NA	NA	NA	-	-	-
PT-IG-00029	Plimbite	CRB47	Dioscorea alata	1991	Haiti	NA	NA	NA	-	-	-
PT-IG-00030	67	CRB48	Dioscorea alata	1991	Guadeloupe	NA	NA	NA	-	-	-
PT-IG-00032	AIA 443	CRB50	Dioscorea alata	1991	Nigeria	NA	NA	NA	-	-	-
PT-IG-00033	Pyramide	CRB51	Dioscorea alata	1991	Puerto Rico	NA	NA	NA	-	-	-
PT-IG-00034	Sweet yam	CRB52	Dioscorea alata	1991	Jamaica	NA	NA	NA	-	-	-
PT-IG-00035	Hawaï Branched	CRB53	Dioscorea alata	1991	Puerto Rico	NA	NA	NA	-	-	-
PT-IG-00036	St Vincent blanc 2	CRB54	Dioscorea alata	1991	Guadeloupe	NA	NA	NA	-	-	-
PT-IG-00037	DA 27	CRB56	Dioscorea alata	1980	French Guiana	NA	NA	NA	-	-	-
PT-IG-00038	Brésil 1	CRB57	Dioscorea alata	1991	Brazil	NA	NA	NA	-	-	-
PT-IG-00039	Americano	CRB58	Dioscorea alata	1991	Dominican Republic	NA	NA	NA	-	-	-
PT-IG-00040	Vino white forme	CRB59	Dioscorea alata	1991	Puerto Rico	NA	NA	NA	-	-	-
PT-IG-00041	St Domingue	CRB60	Dioscorea alata	1990	Dominican Republic	NA	NA	NA	-	-	-
PT-IG-00042	Brazzo Fuerte	CRB61	Dioscorea alata	1991	Puerto Rico	NA	NA	NA	-	-	-
PT-IG-00043	Bacala 2	CRB62	Dioscorea alata	1981	Haiti	NA	NA	NA	-	-	-
PT-IG-00044	Ti Joseph 1	CRB63	Dioscorea alata	1979	Haiti	NA	NA	NA	-	-	-
PT-IG-00045	St Vincent Violet	CRB64	Dioscorea alata	1991	Guadeloupe	NA	NA	NA	-	-	-
PT-IG-00046	Sea 190	CRB65	Dioscorea alata	1976	Puerto Rico	NA	NA	NA	-	-	-
PT-IG-00047	Buet	CRB66	Dioscorea alata	1991	New Caledonia	NA	NA	NA	-	-	-
PT-IG-00048	Bacala 1	CRB67	Dioscorea alata	1981	Haiti	NA	NA	NA	-	-	-
PT-IG-00049	Cinq	CRB68	Dioscorea alata	1991	Puerto Rico	NA	NA	NA	-	-	-
PT-IG-00051	Morado	CRB70	Dioscorea alata	1991	Cuba	NA	NA	NA	-	-	-
PT-IG-00052	Smooth Statia	CRB71	Dioscorea alata	1989	Trinidad and Tobago	NA	NA	NA	-	-	-
PT-IG-00053	Kokoéta	CRB72	Dioscorea alata	1991	New Caledonia	NA	NA	NA	+	+	-
PT-IG-00054	MP1 16H56	CRB73	Dioscorea alata	1991	Guadeloupe	NA	NA	NA	-	-	-
PT-IG-00055	76	CRB74	Dioscorea alata	1991	Guadeloupe	NA	NA	NA	-	-	-
PT-IG-00057	Vino Purple forme	CRB76	Dioscorea alata	1991	Puerto Rico	NA	NA	NA	-	-	-
PT-IG-00058	Bété Bété	CRB77	Dioscorea alata	1991	Côte d'Ivoire	NA	NA	NA	-	-	-
PT-IG-00060	Grand Etang	CRB79	Dioscorea alata	1991	Guadeloupe	NA	NA	NA	-	-	-
PT-IG-00061	Igname d'eau	CRB80	Dioscorea alata	1991	Guadeloupe	NA	NA	NA	-	-	-
PT-IG-00063	Sassa 2	CRB82	Dioscorea alata	1991	Côte d'Ivoire	NA	NA	NA	-	-	-
PT-IG-00064	Tana	CRB83	Dioscorea alata	1991	New Caledonia	NA	NA	NA	-	-	-
PT-IG-00065	DA 28	CRB84	Dioscorea alata	1980	French Guiana	NA	NA	NA	-	-	-
PT-IG-00067	Wénéféla bis	CRB86	Dioscorea alata	1991	New Caledonia	NA	NA	NA	-	-	-
PT-IG-00068	Tahiti cultivé	CRB87	Dioscorea alata	1991	Guadeloupe	NA	NA	NA	-	-	-
PT-IG-00069	Tahiti French	CRB88	Dioscorea alata	1991	Guadeloupe	NA	NA	NA	-	-	-
PT-IG-00070	66	CRB89	Dioscorea alata	1991	Guadeloupe	NA	NA	NA	-	-	-
PT-IG-00071	72	CRB90	Dioscorea alata	1991	Guadeloupe	NA	NA	NA	+	+	-
PT-IG-00072	Sassa 1	CRB91	Dioscorea alata	1991	Côte d’Ivoire	NA	NA	NA	-	-	-
PT-IG-00073	Purple Lisbon	CRB92	Dioscorea alata	1991	Puerto Rico	NA	NA	NA	-	-	-
PT-IG-00074	Oriental	CRB93	Dioscorea alata	1988	Saint Lucia	NA	NA	NA	-	-	-
PT-IG-00075	Renta Yam	CRB94	Dioscorea alata	1991	Jamaica	NA	NA	NA	-	-	-
PT-IG-00076	Bélep	CRB95	Dioscorea alata	1991	New Caledonia	NA	NA	NA	-	-	-
PT-IG-00077	Kinabayo	CRB96	Dioscorea alata	1976	Philippines	NA	NA	NA	-	-	-
PT-IG-00078	Toro	CRB97	Dioscorea alata	1991	Haiti	NA	NA	NA	-	-	-
PT-IG-00083	SEA 184	CRB102	Dioscorea alata	1980	Philippines	NA	NA	NA	+	+	-
PT-IG-00085	St Sauveur	CRB104	Dioscorea alata	1991	Guadeloupe	NA	NA	NA	-	-	-
PT-IG-00087	65	CRB106	Dioscorea alata	1991	Guadeloupe	NA	NA	NA	-	-	-
PT-IG-00088	Saint-Martin	CRB107	Dioscorea alata	1991	Saint Martin	NA	NA	NA	-	-	-
PT-IG-00089	Asmhore	CRB108	Dioscorea alata	1991	Guadeloupe	NA	NA	NA	+	+	-
PT-IG-00090	Caillade 1	CRB110	Dioscorea alata	1980	Haiti	NA	NA	NA	+	+	-
PT-IG-00091	Campêche 2	CRB111	Dioscorea alata	1991	Guadeloupe	NA	NA	NA	+	+	-
PT-IG-00092	Caplaou	CRB112	Dioscorea alata	1974	French Guiana	NA	NA	NA	-	-	-
PT-IG-00093	DA 32	CRB113	Dioscorea alata	1980	French Guiana	NA	NA	NA	+	+	-
PT-IG-00095	SEA 144	CRB115	Dioscorea alata	1976	Fidji	NA	NA	NA	+	+	-
PT-IG-00102	2J	CRB130	Dioscorea cayenensis	1991	Nigeria	NA	NA	NA	-	-	-
PT-IG-00103	22OR	CRB131	Dioscorea rotundata	1991	Nigeria	NA	NA	NA	-	-	-
PT-IG-00109	85R	CRB137	Dioscorea rotundata	1991	Nigeria	NA	NA	NA	-	-	-
PT-IG-00112	9R	CRB140	Dioscorea rotundata	1991	Nigeria	NA	NA	NA	-	-	-
PT-IG-00116	AFU 1	CRB144	Dioscorea rotundata	1989	Trinidad and Tobago	NA	NA	NA	-	-	-
PT-IG-00118	DA 11	CRB146	Dioscorea rotundata	1980	French Guiana	NA	NA	NA	-	-	-
PT-IG-00119	Grosse caille 3 mois	CRB147	Dioscorea rotundata	1983	Guadeloupe	NA	NA	NA	+	+	-
PT-IG-00121	Grande Savane	CRB149	Dioscorea rotundata	1991	Guadeloupe	NA	NA	NA	+	-	-
PT-IG-00122	Igname Poule blanc	CRB150	Dioscorea cayenensis	1983	Martinique	NA	NA	NA	-	-	-
PT-IG-00124	Igname jaune	CRB152	Dioscorea cayenensis	1991	Guadeloupe	NA	NA	NA	-	-	-
PT-IG-00126	Lady's Yam	CRB154	Dioscorea cayenensis	1991	Saint Lucia	NA	NA	NA	+	-	-
PT-IG-00127	Monoïque	CRB155	Dioscorea cayenensis	1991	Nigeria	NA	NA	NA	-	-	-
PT-IG-00128	Mozella Yam	CRB156	Dioscorea cayenensis	1991	Jamaica	NA	NA	NA	-	-	-
PT-IG-00129	Igname piquant	CRB157	Dioscorea cayenensis	1991	Guadeloupe	NA	NA	NA	-	-	-
PT-IG-00130	Portugaise Martinique	CRB158	Dioscorea cayenensis	1980	Martinique	NA	NA	NA	-	-	-
PT-IG-00132	Salibur épineux	CRB160	Dioscorea cayenensis	1991	Guadeloupe	NA	NA	NA	-	-	-
PT-IG-00141	Igname Jaune Lipo	CRB169	Dioscorea cayenensis	1991	Guadeloupe	NA	NA	NA	-	-	-
PT-IG-00163	ARD	CRB192	Dioscorea rotundata	1991	Guadeloupe	NA	NA	NA	-	-	-
PT-IG-00164	Ti Guinée	CRB193	Dioscorea rotundata	1980	Haiti	NA	NA	NA	+	+	-
PT-IG-00165	A9	CRB194	Dioscorea trifida	1991	Guadeloupe	NA	NA	NA	-	-	-
PT-IG-00166	C 12	CRB195	Dioscorea trifida	1991	Guadeloupe	NA	NA	NA	-	-	-
PT-IG-00167	numularia	CRB196	Dioscorea numularia	1991	Guadeloupe	NA	NA	NA	-	-	-
PT-IG-00169	minutiflora	CRB198	Dioscorea minutiflora	1991	Guadeloupe	NA	NA	NA	-	-	-
PT-IG-00171	AH 11	CRB200	Dioscorea trifida	1991	Guadeloupe	NA	NA	NA	-	-	-
PT-IG-00173	hurtiflora	CRB202	Dioscorea hurtiflora	1991	Guadeloupe	NA	NA	NA	-	-	-
PT-IG-00175	Bulbifera NC	CRB204	Dioscorea bulbifera	1991	Guadeloupe	NA	NA	NA	+	+	-
PT-IG-00176	Pilimpiku	CRB205	Dioscorea pilimpika	1991	Guadeloupe	NA	NA	NA	-	-	-
PT-IG-00177	OP 3	CRB206	Dioscorea bulbifera	1991	Guadeloupe	NA	NA	NA	-	-	-
PT-IG-00226	A 8	CRB260	Dioscorea trifida	1991	Guadeloupe	NA	NA	NA	-	-	-
PT-IG-00229	Saul 1/2	CRB263	Dioscorea trifida	1991	French Guiana	NA	NA	NA	-	-	-
PT-IG-00231	Saul bout long	CRB268	Dioscorea trifida	1991	French Guiana	NA	NA	NA	-	-	-
PT-IG-00232	I. Guyane salacium	CRB269	Dioscorea trifida	1991	French Guiana	NA	NA	NA	-	-	-
PT-IG-00233	Saul rouge	CRB270	Dioscorea trifida	1991	French Guiana	NA	NA	NA	-	-	-
PT-IG-00234	St GP 62 N° 31	CRB271	Dioscorea trifida	1991	French Guiana	NA	NA	NA	-	-	-
PT-IG-00235	Saul 37	CRB272	Dioscorea trifida	1991	French Guiana	NA	NA	NA	-	-	-
PT-IG-00236	St GP 63 N° 5	CRB273	Dioscorea trifida	1991	French Guiana	NA	NA	NA	-	-	-
PT-IG-00237	4.32	CRB274	Dioscorea trifida	1991	Guadeloupe	NA	NA	NA	-	-	-
PT-IG-00238	AH 39	CRB275	Dioscorea trifida	1991	Guadeloupe	NA	NA	NA	-	-	-
PT-IG-00239	1.34	CRB276	Dioscorea trifida	1991	Guadeloupe	NA	NA	NA	-	-	-
PT-IG-00241	MH 22	CRB278	Dioscorea trifida	1991	Guadeloupe	NA	NA	NA	-	-	-
PT-IG-00242	AH 45	CRB279	Dioscorea trifida	1991	Guadeloupe	NA	NA	NA	-	-	-
PT-IG-00243	4.31	CRB280	Dioscorea trifida	1991	Guadeloupe	NA	NA	NA	-	-	-
PT-IG-00244	2.22	CRB281	Dioscorea trifida	1991	Guadeloupe	NA	NA	NA	-	-	-
PT-IG-00245	Haut 4 bois	CRB282	Dioscorea trifida	1991	Guadeloupe	NA	NA	NA	-	-	-
PT-IG-00246	AH 12	CRB283	Dioscorea trifida	1991	Guadeloupe	NA	NA	NA	-	-	-
PT-IG-00265	Luc GC	CRB305	Dioscorea rotundata	1991	French Guiana	NA	NA	NA	-	-	-
PT-IG-00266	Mol GC	CRB306	Dioscorea rotundata	1991	French Guiana	NA	NA	NA	-	-	-
PT-IG-00267	Jank GC	CRB307	Dioscorea rotundata	1991	French Guiana	NA	NA	NA	-	+	-
PT-IG-00315	A 23	CRB363	Dioscorea alata	1991	Guadeloupe	NA	NA	NA	+	-	-
PT-IG-00316	8-14	CRB364	Dioscorea trifida	2000	Guadeloupe	NA	NA	NA	-	-	-
PT-IG-00317	Name de Papa	CRB365	Dioscorea esculenta	1991	Puerto Rico	NA	NA	NA	+	+	-
PT-IG-00320	Name de pana	CRB371	Dioscorea esculenta	1991	Dominican Republic	NA	NA	NA	-	-	-
PT-IG-00321	A 5	CRB372	Dioscorea alata	1991	Guadeloupe	NA	NA	NA	+	+	-
PT-IG-00322	II 40	CRB373	Dioscorea cayenensis	1991	Guadeloupe	NA	NA	NA	+	-	-
PT-IG-00324	Grosse Caille GP	CRB375	Dioscorea rotundata	1991	Guadeloupe	NA	NA	NA	+	-	-
PT-IG-00325	IB 14	CRB376	Dioscorea cayenensis	NA	Guadeloupe	NA	NA	NA	-	-	-
PT-IG-00326	II 19	CRB377	Dioscorea cayenensis	1991	Guadeloupe	NA	NA	NA	-	-	-
PT-IG-00327	II 55	CRB380	Dioscorea cayenensis	1991	Guadeloupe	NA	NA	NA	-	-	-
PT-IG-00329	IB 40	CRB382	Dioscorea cayenensis	1991	Guadeloupe	NA	NA	NA	-	-	-
PT-IG-00330	ADON	CRB383	Dioscorea bulbifera	1976	Haiti	NA	NA	NA	-	-	-
PT-IG-00333	Sainte Catherine	CRB386	Dioscorea alata	1991	Guadeloupe	NA	NA	NA	-	-	-
PT-IG-00334	A 6	CRB387	Dioscorea alata	1991	Guadeloupe	NA	NA	NA	-	-	-
PT-IG-00335	A 9	CRB388	Dioscorea alata	1991	Guadeloupe	NA	NA	NA	-	-	-
PT-IG-00336	ASSAM	CRB389	Dioscorea esculenta	1991	Puerto Rico	NA	NA	NA	-	-	-
PT-IG-00337	Boutou	CRB390	Dioscorea alata	1991	Guadeloupe	NA	NA	NA	-	-	-
PT-IG-00338	HYB 30	CRB391	Dioscorea alata	1991	Guadeloupe	NA	NA	NA	-	-	-
PT-IG-00339	Igname Corossol	CRB392	Dioscorea cayenensis	1991	Guadeloupe	NA	NA	NA	-	-	-
PT-IG-00341	Faciculata	CRB394	Dioscorea esculenta	1991	Puerto Rico	NA	NA	NA	-	-	-
PT-IG-00342	IB 28	CRB395	Dioscorea cayenensis	2000	Guadeloupe	NA	NA	NA	-	-	-
PT-IG-00348	A 21	CRB401	Dioscorea alata	1991	Guadeloupe	NA	NA	NA	-	-	-
PT-IG-00349	A 22	CRB402	Dioscorea alata	1991	Guadeloupe	NA	NA	NA	-	-	-
PT-IG-00350	Pacala	CRB403	Dioscorea alata	1973	Guadeloupe	NA	NA	NA	+	+	-
PT-IG-00351	II 4	CRB404	Dioscorea cayenensis	1991	Guadeloupe	NA	NA	NA	-	-	-
PT-IG-00354	IB 21	CRB408	Dioscorea cayenensis	1991	Guadeloupe	NA	NA	NA	-	-	-
PT-IG-00356	II 10 bis	CRB410	Dioscorea cayenensis	1991	Guadeloupe	NA	NA	NA	-	-	-
PT-IG-00358	A 15	CRB412	Dioscorea alata	1991	Guadeloupe	NA	NA	NA	-	-	-
PT-IG-00359	A 18	CRB413	Dioscorea alata	1991	Guadeloupe	NA	NA	NA	-	-	-
PT-IG-00361	A 17	CRB416	Dioscorea alata	1991	Guadeloupe	NA	NA	NA	-	-	-
PT-IG-00362	A 14	CRB417	Dioscorea alata	1991	Guadeloupe	NA	NA	NA	-	-	-
PT-IG-00363	A 19	CRB418	Dioscorea alata	1991	Guadeloupe	NA	NA	NA	+	+	-
PT-IG-00364	II 58	CRB419	Dioscorea cayenensis	1991	Guadeloupe	NA	NA	NA	+	-	-
PT-IG-00368	IB 1	CRB423	Dioscorea cayenensis	1991	Guadeloupe	NA	NA	NA	-	-	-
PT-IG-00370	II 7	CRB425	Dioscorea cayenensis	1991	Guadeloupe	NA	NA	NA	-	-	-
PT-IG-00372	287 GCE2 30-9	CRB427	Dioscorea cayenensis	1991	Guadeloupe	NA	NA	NA	-	-	-
PT-IG-00373	HYB 5	CRB428	Dioscorea alata	NA	Guadeloupe	NA	NA	NA	-	+	-
PT-IG-00374	Ti Joseph	CRB429	Dioscorea alata	1979	Haiti	NA	NA	NA	-	-	-
PT-IG-00375	II 6	CRB430	Dioscorea cayenensis	1991	Guadeloupe	NA	NA	NA	-	-	-
PT-IG-00376	IB 24	CRB432	Dioscorea cayenensis	NA	Guadeloupe	NA	NA	NA	-	-	-
PT-IG-00378	II 2	CRB434	Dioscorea cayenensis	1991	Guadeloupe	NA	NA	NA	-	-	-
PT-IG-00379	IB 18	CRB435	Dioscorea cayenensis	1991	Guadeloupe	NA	NA	NA	-	-	-
PT-IG-00380	II 56	CRB436	Dioscorea cayenensis	1991	Guadeloupe	NA	NA	NA	-	-	-
PT-IG-00382	IB 39	CRB439	Dioscorea cayenensis	1991	Guadeloupe	NA	NA	NA	-	-	-
PT-IG-00383	IB 6	CRB440	Dioscorea cayenensis	1991	Guadeloupe	NA	NA	NA	+	+	-
PT-IG-00387	II 24	CRB444	Dioscorea cayenensis	1991	Guadeloupe	NA	NA	NA	-	-	-
PT-IG-00388	II 17	CRB445	Dioscorea cayenensis	1991	Guadeloupe	NA	NA	NA	-	-	-
PT-IG-00389	IB 15	CRB446	Dioscorea cayenensis	1991	Guadeloupe	NA	NA	NA	-	-	-
PT-IG-00390	IB 36	CRB447	Dioscorea cayenensis	NA	Guadeloupe	NA	NA	NA	-	-	-
PT-IG-00391	Mono 25-2	CRB448	Dioscorea cayenensis	NA	Guadeloupe	NA	NA	NA	-	-	-
PT-IG-00392	A 13	CRB449	Dioscorea alata	1991	Guadeloupe	NA	NA	NA	-	-	-
PT-IG-00395	Fafadro bis	CRB452	Dioscorea alata	1991	Puerto Rico	NA	NA	NA	-	-	-
PT-IG-00396	A 24	CRB453	Dioscorea alata	1991	Guadeloupe	NA	NA	NA	-	-	-
PT-IG-00397	SEA 119	CRB454	Dioscorea alata	1976	Puerto Rico	NA	NA	NA	+	+	-
PT-IG-00398	A 2	CRB455	Dioscorea alata	NA	Guadeloupe	NA	NA	NA	-	-	-
PT-IG-00399	Spindle	CRB458	Dioscorea esculenta	1991	Martinique	NA	NA	NA	-	-	-
PT-IG-00400	Pas possible IRAT	CRB459	Dioscorea esculenta	1991	Guadeloupe	NA	NA	NA	-	-	-
PT-IG-00402	Inryane = AH11	CRB462	Dioscorea trifida	NA	Guadeloupe	NA	NA	NA	-	-	-
PT-IG-00404	II 20	CRB464	Dioscorea cayenensis	1991	Guadeloupe	NA	NA	NA	-	-	-
PT-IG-00405	II 49	CRB465	Dioscorea cayenensis	1991	Guadeloupe	NA	NA	NA	-	-	-
PT-IG-00408	SEA 273	CRB469	Dioscorea esculenta	1977	Puerto Rico	NA	NA	NA	-	-	-
PT-IG-00409	SEA 33	CRB470	Dioscorea esculenta	1977	Puerto Rico	NA	NA	NA	-	-	-
PT-IG-00410	I.B 81	CRB473	Dioscorea alata	1999	Guadeloupe	NA	NA	NA	-	-	-
PT-IG-00412	Hybride 6	CRB475	Dioscorea alata	1999	Guadeloupe	NA	NA	NA	+	+	-
PT-IG-00413	St Vincent	CRB476	Dioscorea alata	1991	Guadeloupe	NA	NA	NA	-	-	-
PT-IG-00414	Réunion	CRB477	Dioscorea bulbifera	1991	La Reunion	NA	NA	NA	-	-	-
PT-IG-00423	Abena kaky	CRB487	Dioscorea trifida	1990	French Guiana	NA	NA	NA	+	+	-
PT-IG-00424	Akawani 2	CRB488	Dioscorea trifida	1995	French Guiana	NA	NA	NA	-	-	-
PT-IG-00425	Amoumbé 1	CRB489	Dioscorea trifida	1996	French Guiana	NA	NA	NA	+	+	-
PT-IG-00426	Amoumbé 2	CRB490	Dioscorea trifida	1995	French Guiana	NA	NA	NA	-	-	-
PT-IG-00427	Apatou	CRB491	Dioscorea trifida	1995	French Guiana	NA	NA	NA	+	+	-
PT-IG-00428	Arène	CRB492	Dioscorea trifida	1995	French Guiana	NA	NA	NA	-	-	-
PT-IG-00432	Borelli	CRB496	Dioscorea trifida	1995	French Guiana	NA	NA	NA	-	-	-
PT-IG-00433	Cacao 1	CRB497	Dioscorea trifida	1995	French Guiana	NA	NA	NA	-	-	-
PT-IG-00434	Cacao 3	CRB498	Dioscorea trifida	1995	French Guiana	NA	NA	NA	-	-	-
PT-IG-00435	Camopi 1	CRB499	Dioscorea trifida	1995	French Guiana	NA	NA	NA	-	-	-
PT-IG-00436	Camopi 2	CRB500	Dioscorea trifida	1995	French Guiana	NA	NA	NA	-	-	-
PT-IG-00438	Cayenne 2	CRB502	Dioscorea trifida	1991	French Guiana	NA	NA	NA	-	-	-
PT-IG-00439	Cayenne 3	CRB503	Dioscorea trifida	1991	French Guiana	NA	NA	NA	-	-	-
PT-IG-00440	Château Rouge	CRB504	Dioscorea trifida	1991	Guadeloupe	NA	NA	NA	-	-	-
PT-IG-00441	Choisy	CRB505	Dioscorea trifida	1995	Guadeloupe	NA	NA	NA	-	-	-
PT-IG-00442	Conti 1	CRB506	Dioscorea trifida	1995	Dominique	NA	NA	NA	-	-	-
PT-IG-00443	C. T 10	CRB507	Dioscorea trifida	1973	Guadeloupe	NA	NA	NA	-	-	-
PT-IG-00444	Dolé 1	CRB508	Dioscorea trifida	1991	Guadeloupe	NA	NA	NA	-	-	-
PT-IG-00445	Dolé 2	CRB509	Dioscorea trifida	1995	Guadeloupe	NA	NA	NA	-	-	-
PT-IG-00446	Dominique 2	CRB510	Dioscorea trifida	1990	Dominica	NA	NA	NA	-	-	-
PT-IG-00447	Dominique 3	CRB511	Dioscorea trifida	1990	Dominica	NA	NA	NA	-	-	-
PT-IG-00448	Dominique 4	CRB512	Dioscorea trifida	1990	Dominica	NA	NA	NA	-	-	-
PT-IG-00449	Flamboyant	CRB513	Dioscorea trifida	1995	Guadeloupe	NA	NA	NA	-	-	-
PT-IG-00450	G. O 18	CRB514	Dioscorea trifida	1991	Guadeloupe	NA	NA	NA	-	-	-
PT-IG-00451	Ismard 1	CRB515	Dioscorea trifida	1995	French Guiana	NA	NA	NA	-	-	-
PT-IG-00453	Jossaud 2	CRB517	Dioscorea trifida	1991	French Guiana	NA	NA	NA	-	-	-
PT-IG-00454	Lac bleu 2	CRB518	Dioscorea trifida	1995	French Guiana	NA	NA	NA	-	-	-
PT-IG-00455	Lac bleu 3	CRB519	Dioscorea trifida	1995	French Guiana	NA	NA	NA	-	-	-
PT-IG-00456	Louise régis	CRB520	Dioscorea trifida	1995	French Guiana	NA	NA	NA	-	-	-
PT-IG-00457	M. 7.2	CRB521	Dioscorea trifida	1986	Guadeloupe	NA	NA	NA	-	-	-
PT-IG-00458	Malgache 1	CRB522	Dioscorea trifida	1995	Madagascar	NA	NA	NA	-	-	-
PT-IG-00459	Malgache 2	CRB523	Dioscorea trifida	1995	Madagascar	NA	NA	NA	-	-	-
PT-IG-00460	Mammelle	CRB524	Dioscorea trifida	1995	Guadeloupe	NA	NA	NA	-	-	-
PT-IG-00461	Mana 2	CRB525	Dioscorea trifida	1995	French Guiana	NA	NA	NA	-	-	-
PT-IG-00462	Mana 4	CRB526	Dioscorea trifida	1995	French Guiana	NA	NA	NA	-	-	-
PT-IG-00464	Marché Cayenne	CRB528	Dioscorea trifida	1990	French Guiana	NA	NA	NA	-	-	-
PT-IG-00465	Margot 4	CRB529	Dioscorea trifida	1995	French Guiana	NA	NA	NA	-	-	-
PT-IG-00466	Margot 6	CRB530	Dioscorea trifida	1995	French Guiana	NA	NA	NA	-	-	-
PT-IG-00467	Matouba 1	CRB531	Dioscorea trifida	1995	Guadeloupe	NA	NA	NA	-	-	-
PT-IG-00468	Matoury 3	CRB532	Dioscorea trifida	1995	French Guiana	NA	NA	NA	-	-	-
PT-IG-00470	Millepas blanc	CRB534	Dioscorea trifida	1995	Guadeloupe	NA	NA	NA	-	-	-
PT-IG-00473	Paillé 1	CRB537	Dioscorea trifida	1995	Guadeloupe	NA	NA	NA	-	-	-
PT-IG-00474	Patte à cheval	CRB538	Dioscorea trifida	1984	Guadeloupe	NA	NA	NA	-	-	-
PT-IG-00475	Pointe 2	CRB539	Dioscorea trifida	1995	Guadeloupe	NA	NA	NA	-	-	-
PT-IG-00476	Providence court	CRB540	Dioscorea trifida	1995	Guadeloupe	NA	NA	NA	-	-	-
PT-IG-00477	Providence long	CRB541	Dioscorea trifida	1995	Guadeloupe	NA	NA	NA	-	-	-
PT-IG-00478	Rémire 1	CRB542	Dioscorea trifida	1995	French Guiana	NA	NA	NA	-	-	-
PT-IG-00479	Renée violette	CRB543	Dioscorea trifida	1995	French Guiana	NA	NA	NA	-	-	-
PT-IG-00480	Rémire 2	CRB544	Dioscorea trifida	1995	French Guiana	NA	NA	NA	-	+	-
PT-IG-00481	Rivière 1	CRB545	Dioscorea trifida	1995	French Guiana	NA	NA	NA	-	-	-
PT-IG-00482	Rococoua	CRB546	Dioscorea trifida	1995	French Guiana	NA	NA	NA	-	-	-
PT-IG-00483	Rodon	CRB547	Dioscorea trifida	1995	French Guiana	NA	NA	NA	-	-	-
PT-IG-00484	Savane petit	CRB548	Dioscorea trifida	1995	French Guiana	NA	NA	NA	-	-	-
PT-IG-00485	St Jean 1	CRB549	Dioscorea trifida	1995	French Guiana	NA	NA	NA	-	-	-
PT-IG-00486	St Jean 2	CRB550	Dioscorea trifida	1995	French Guiana	NA	NA	NA	-	-	-
PT-IG-00487	St Jean 3	CRB551	Dioscorea trifida	1995	French Guiana	NA	NA	NA	-	-	-
PT-IG-00488	St Jean 4	CRB552	Dioscorea trifida	1995	French Guiana	NA	NA	NA	-	-	-
PT-IG-00489	St Jean 5	CRB553	Dioscorea trifida	1995	French Guiana	NA	NA	NA	-	-	-
PT-IG-00490	St Jean 6	CRB554	Dioscorea trifida	1995	French Guiana	NA	NA	NA	-	-	-
PT-IG-00491	St Jean 7	CRB555	Dioscorea trifida	1995	French Guiana	NA	NA	NA	-	-	-
PT-IG-00492	St Jean 8	CRB556	Dioscorea trifida	1995	French Guiana	NA	NA	NA	-	-	-
PT-IG-00493	St Jean 10	CRB557	Dioscorea trifida	1995	French Guiana	NA	NA	NA	-	-	-
PT-IG-00494	St Jean 11	CRB558	Dioscorea trifida	1995	French Guiana	NA	NA	NA	-	-	-
PT-IG-00495	St Jean 12	CRB559	Dioscorea trifida	1995	French Guiana	NA	NA	NA	-	-	-
PT-IG-00496	St Laurent 2	CRB560	Dioscorea trifida	1995	French Guiana	NA	NA	NA	-	-	-
PT-IG-00497	St Laurent 4	CRB561	Dioscorea trifida	1995	French Guiana	NA	NA	NA	-	-	-
PT-IG-00498	St Laurent 5	CRB562	Dioscorea trifida	1995	French Guiana	NA	NA	NA	-	-	-
PT-IG-00499	St Laurent 6	CRB563	Dioscorea trifida	1995	French Guiana	NA	NA	NA	-	-	-
PT-IG-00500	St Laurent 7	CRB564	Dioscorea trifida	1995	French Guiana	NA	NA	NA	-	-	-
PT-IG-00501	St Laurent 8	CRB565	Dioscorea trifida	1995	French Guiana	NA	NA	NA	-	-	-
PT-IG-00502	Stoupan 1	CRB566	Dioscorea trifida	1987	French Guiana	NA	NA	NA	-	-	-
PT-IG-00503	Stoupan 2	CRB567	Dioscorea trifida	1987	French Guiana	NA	NA	NA	-	-	-
PT-IG-00505	Surnéné 3	CRB569	Dioscorea trifida	1995	French Guiana	NA	NA	NA	-	-	-
PT-IG-00506	Tiburce	CRB570	Dioscorea trifida	1992	French Guiana	NA	NA	NA	-	-	-
PT-IG-00507	Tonate 1	CRB571	Dioscorea trifida	1980	Guadeloupe	NA	NA	NA	-	-	-
PT-IG-00508	Tonate 1f	CRB572	Dioscorea trifida	1980	Guadeloupe	NA	NA	NA	-	-	-
PT-IG-00509	Trinidad 1	CRB573	Dioscorea trifida	1989	Trinidad and Tobago	NA	NA	NA	-	-	-
PT-IG-00510	Violet pointe	CRB574	Dioscorea trifida	1995	Guadeloupe	NA	NA	NA	-	-	-
PT-IG-00511	Violet rond	CRB575	Dioscorea trifida	1995	Guadeloupe	NA	NA	NA	-	-	-
PT-IG-00512	Violet massu	CRB576	Dioscorea trifida	1995	Guadeloupe	NA	NA	NA	-	-	-
PT-IG-00513	Violet long	CRB577	Dioscorea trifida	1995	Guadeloupe	NA	NA	NA	-	-	-
PT-IG-00514	Vampire 1	CRB578	Dioscorea trifida	1995	Guadeloupe	NA	NA	NA	-	-	-
PT-IG-00515	Yampi 3	CRB579	Dioscorea trifida	1995	Guadeloupe	NA	NA	NA	-	-	-
PT-IG-00516	Birmingham	CRB580	Dioscorea cayenensis	1991	Guadeloupe	NA	NA	NA	-	-	-
PT-IG-00517	Cay 2	CRB581	Dioscorea cayenensis	2003	French Guiana	NA	NA	NA	-	-	-
PT-IG-00518	Domingo	CRB582	Dioscorea rotundata	1991	Dominican Republic	NA	NA	NA	+	-	-
PT-IG-00519	244R	CRB583	Dioscorea rotundata	1991	Nigeria	NA	NA	NA	-	-	-
PT-IG-00520	Igname pognon	CRB584	Dioscorea cayenensis	1991	Guadeloupe	NA	NA	NA	-	-	-
PT-IG-00521	I-P-J Providence	CRB585	Dioscorea cayenensis	1991	Guadeloupe	NA	NA	NA	+	+	-
PT-IG-00522	Portugaise épineuse	CRB586	Dioscorea cayenensis	1991	Dominican Republic	NA	NA	NA	+	+	-
PT-IG-00524	190R	CRB588	Dioscorea rotundata	1991	Guadeloupe	NA	NA	NA	-	-	-
PT-IG-00526	41 RA	CRB590	Dioscorea rotundata	1991	Nigeria	NA	NA	NA	-	-	-
PT-IG-00527	47 RA	CRB591	Dioscorea rotundata	1991	Nigeria	NA	NA	NA	-	-	-
PT-IG-00528	48 RA	CRB592	Dioscorea rotundata	1991	Nigeria	NA	NA	NA	-	-	-
PT-IG-00529	49 RA	CRB593	Dioscorea rotundata	1991	Nigeria	NA	NA	NA	-	-	-
PT-IG-00531	109 RA	CRB595	Dioscorea rotundata	1991	Nigeria	NA	NA	NA	-	-	-
PT-IG-00532	Mgs 4	CRB596	Dioscorea rotundata	1991	Guadeloupe	NA	NA	NA	-	-	-
PT-IG-00533	Mgs 5	CRB597	Dioscorea rotundata	1991	Guadeloupe	NA	NA	NA	-	-	-
PT-IG-00535	OP 1	CRB599	Dioscorea cayenensis	1991	Guadeloupe	NA	NA	NA	-	-	-
PT-IG-00536	OP 2	CRB600	Dioscorea cayenensis	1991	Guadeloupe	NA	NA	NA	-	-	-
PT-IG-00537	Duquéry 1	CRB601	Dioscorea rotundata	1991	Guadeloupe	NA	NA	NA	+	+	-
PT-IG-00539	PB 4	CRB603	Dioscorea cayenensis	1991	Guadeloupe	NA	NA	NA	+	+	-
PT-IG-00540	PB 5	CRB604	Dioscorea cayenensis	1991	Guadeloupe	NA	NA	NA	+	+	-
PT-IG-00541	PB 6	CRB605	Dioscorea cayenensis	1991	Guadeloupe	NA	NA	NA	+	+	-
PT-IG-00542	AL 10	CRB606	Dioscorea alata	1991	Guadeloupe	NA	NA	NA	-	-	-
PT-IG-00543	Cross lisbon	CRB607	Dioscorea alata	1991	Dominican Republic	NA	NA	NA	-	-	-
PT-IG-00544	Cuello largo	CRB608	Dioscorea alata	1991	Puerto Rico	NA	NA	NA	+	+	-
PT-IG-00545	EM 10	CRB609	Dioscorea alata	1991	Guadeloupe	NA	NA	NA	-	-	-
PT-IG-00546	Jardin Haitien	CRB610	Dioscorea alata	1990	French Guiana	NA	NA	NA	-	+	-
PT-IG-00547	Kourou 1	CRB611	Dioscorea alata	1991	French Guiana	NA	NA	NA	+	+	-
PT-IG-00548	Kourou 2	CRB612	Dioscorea alata	1991	French Guiana	NA	NA	NA	+	+	-
PT-IG-00550	Montpellier	CRB614	Dioscorea alata	1991	Guadeloupe	NA	NA	NA	-	-	-
PT-IG-00551	Pacala cacao	CRB615	Dioscorea alata	1991	French Guiana	NA	NA	NA	+	+	-
PT-IG-00552	Pacala Guyane	CRB616	Dioscorea alata	1991	French Guiana	NA	NA	NA	+	+	-
PT-IG-00553	Pro 1	CRB617	Dioscorea alata	1991	Guadeloupe	NA	NA	NA	-	-	-
PT-IG-00554	SRT 24	CRB618	Dioscorea alata	1991	Guadeloupe	NA	NA	NA	+	+	-
PT-IG-00555	SRT 29	CRB619	Dioscorea alata	1991	Guadeloupe	NA	NA	NA	+	+	-
PT-IG-00556	St Vincent mart.	CRB620	Dioscorea alata	1991	Martinique	NA	NA	NA	+	+	-
PT-IG-00557	Tahiti couleuvre	CRB621	Dioscorea alata	1991	Martinique	NA	NA	NA	-	-	-
PT-IG-00558	Wabé	CRB622	Dioscorea alata	1991	Senegal	NA	NA	NA	+	+	-
PT-IG-00559	Wassa	CRB623	Dioscorea alata	1991	Senegal	NA	NA	NA	+	+	-
PT-IG-00560	Yam jamaïque	CRB624	Dioscorea alata	1990	Haiti	NA	NA	NA	+	+	-
PT-IG-00561	H 23	CRB625	Dioscorea alata	1991	Guadeloupe	NA	NA	NA	-	-	-
PT-IG-00562	H 50	CRB626	Dioscorea alata	1991	Guadeloupe	NA	NA	NA	-	-	-
PT-IG-00563	Sc.c 1.1	CRB627	Dioscorea alata	1991	Guadeloupe	NA	NA	NA	+	+	-
PT-IG-00564	KL 10	CRB628	Dioscorea alata	1991	Guadeloupe	NA	NA	NA	-	-	-
PT-IG-00565	KL 21	CRB629	Dioscorea alata	1991	Guadeloupe	NA	NA	NA	-	-	-
PT-IG-00566	KL 40	CRB630	Dioscorea alata	1991	Guadeloupe	NA	NA	NA	-	-	-
PT-IG-00568	77	CRB632	Dioscorea alata	1991	Guadeloupe	NA	NA	NA	-	-	-
PT-IG-00569	Tr 2-2H4	CRB633	Dioscorea trifida	NA	Guadeloupe	NA	NA	NA	-	-	-
PT-IG-00570	Tr 2-2H2	CRB635	Dioscorea trifida	NA	Guadeloupe	NA	NA	NA	-	-	-
PT-IG-00578	Tr 8-14F5	CRB642	Dioscorea trifida	NA	Guadeloupe	NA	NA	NA	-	-	-
PT-IG-00579	Tr 2-2H3	CRB643	Dioscorea trifida	NA	Guadeloupe	NA	NA	NA	-	-	-
PT-IG-00580	Aka 5	CRB644	Dioscorea trifida	NA	Guadeloupe	NA	NA	NA	-	-	-
PT-IG-00581	Aka 9	CRB645	Dioscorea trifida	NA	Guadeloupe	NA	NA	NA	-	-	-
PT-IG-00583	Aka 16	CRB647	Dioscorea trifida	NA	Guadeloupe	NA	NA	NA	-	-	-
PT-IG-00554	Aka 33	CRB648	Dioscorea trifida	NA	Guadeloupe	NA	NA	NA	-	-	-
PT-IG-00585	3.45	CRB650	Dioscorea trifida	NA	Guadeloupe	NA	NA	NA	-	-	-
PT-IG-00586	6	CRB651	Dioscorea trifida	2003	Guadeloupe	NA	NA	NA	-	-	-
PT-IG-00587	18	CRB652	Dioscorea trifida	2003	Guadeloupe	NA	NA	NA	-	-	-
PT-IG-00588	48	CRB653	Dioscorea trifida	2003	Guadeloupe	NA	NA	NA	-	-	-
PT-IG-00589	49	CRB654	Dioscorea trifida	2003	Guadeloupe	NA	NA	NA	-	-	-
PT-IG-00590	53 bis	CRB655	Dioscorea trifida	2003	Guadeloupe	NA	NA	NA	-	-	-
PT-IG-00592	54	CRB657	Dioscorea trifida	2003	Guadeloupe	NA	NA	NA	-	-	-
PT-IG-00593	Cayenne 1	CRB658	Dioscorea trifida	2003	French Guiana	NA	NA	NA	-	-	-
PT-IG-00594	Cayenne 5	CRB659	Dioscorea trifida	2003	French Guiana	NA	NA	NA	-	-	-
PT-IG-00595	Cayenne 6	CRB660	Dioscorea trifida	2003	French Guiana	NA	NA	NA	-	-	-
PT-IG-00596	Cayenne 7	CRB661	Dioscorea trifida	2003	French Guiana	NA	NA	NA	-	-	-
PT-IG-00597	Cayenne 9	CRB662	Dioscorea trifida	2003	French Guiana	NA	NA	NA	-	-	-
PT-IG-00598	Cayenne 11	CRB663	Dioscorea trifida	2003	French Guiana	NA	NA	NA	-	-	-
PT-IG-00599	Cayenne 12	CRB664	Dioscorea trifida	2003	French Guiana	NA	NA	NA	-	-	-
PT-IG-00600	Cayenne 13	CRB665	Dioscorea trifida	2003	French Guiana	NA	NA	NA	-	-	-
PT-IG-00601	Cayenne 16	CRB666	Dioscorea trifida	2003	French Guiana	NA	NA	NA	-	-	-
PT-IG-00605	Charvein 2	CRB670	Dioscorea trifida	2003	French Guiana	NA	NA	NA	-	-	-
PT-IG-00606	Charvein 3	CRB671	Dioscorea trifida	2003	French Guiana	NA	NA	NA	-	-	-
PT-IG-00607	Charvein 7	CRB672	Dioscorea trifida	2003	French Guiana	NA	NA	NA	-	-	-
PT-IG-00609	Charvein 10	CRB674	Dioscorea trifida	2003	French Guiana	NA	NA	NA	-	-	-
PT-IG-00610	Elahé 1	CRB675	Dioscorea trifida	2003	French Guiana	NA	NA	NA	-	-	-
PT-IG-00611	Elahé 5	CRB677	Dioscorea trifida	2003	French Guiana	NA	NA	NA	-	-	-
PT-IG-00615	Macou 1	CRB680	Dioscorea trifida	2003	French Guiana	NA	NA	NA	-	-	-
PT-IG-00616	Macou 9	CRB681	Dioscorea trifida	2003	French Guiana	NA	NA	NA	-	-	-
PT-IG-00617	MSL 1	CRB682	Dioscorea trifida	2003	French Guiana	NA	NA	NA	-	-	-
PT-IG-00620	Montsinery 23	CRB685	Dioscorea trifida	2003	French Guiana	NA	NA	NA	-	-	-
PT-IG-00621	Montsinery 27	CRB686	Dioscorea trifida	2003	French Guiana	NA	NA	NA	-	-	-
PT-IG-00623	Montsinery 30	CRB688	Dioscorea trifida	2003	French Guiana	NA	NA	NA	-	-	-
PT-IG-00624	MPA 1	CRB689	Dioscorea trifida	2003	French Guiana	NA	NA	NA	-	-	-
PT-IG-00625	MPA 2	CRB690	Dioscorea trifida	2003	French Guiana	NA	NA	NA	-	-	-
PT-IG-00626	MPA 7	CRB691	Dioscorea trifida	2003	French Guiana	NA	NA	NA	-	-	-
PT-IG-00627	MPA 8	CRB692	Dioscorea trifida	2003	French Guiana	NA	NA	NA	-	-	-
PT-IG-00628	MPA 11	CRB693	Dioscorea trifida	2003	French Guiana	NA	NA	NA	-	-	-
PT-IG-00629	MPA 13	CRB694	Dioscorea trifida	2003	French Guiana	NA	NA	NA	-	-	-
PT-IG-00631	MPA 21	CRB696	Dioscorea trifida	2003	French Guiana	NA	NA	NA	-	-	-
PT-IG-00632	MPA 22	CRB697	Dioscorea trifida	2003	French Guiana	NA	NA	NA	-	-	-
PT-IG-00634	Papaichton 3	CRB699	Dioscorea trifida	2003	French Guiana	NA	NA	NA	-	-	-
PT-IG-00636	Papaichton 8	CRB701	Dioscorea trifida	2003	French Guiana	NA	NA	NA	-	-	-
PT-IG-00638	Papaichton 15	CRB703	Dioscorea trifida	2003	French Guiana	NA	NA	NA	-	-	-
PT-IG-00639	Saul 11	CRB704	Dioscorea trifida	2003	French Guiana	NA	NA	NA	-	-	-
PT-IG-00641	Saul 25	CRB706	Dioscorea trifida	2003	French Guiana	NA	NA	NA	-	-	-
PT-IG-00642	Saul 26	CRB707	Dioscorea trifida	2003	French Guiana	NA	NA	NA	-	-	-
PT-IG-00645	SM 7	CRB710	Dioscorea trifida	2003	French Guiana	NA	NA	NA	-	-	-
PT-IG-00646	SM 5	CRB711	Dioscorea trifida	2003	French Guiana	NA	NA	NA	-	-	-
PT-IG-00650	SM 23	CRB715	Dioscorea trifida	2003	French Guiana	NA	NA	NA	-	-	-
PT-IG-00651	SM 27	CRB716	Dioscorea trifida	2003	French Guiana	NA	NA	NA	-	-	-
PT-IG-00652	Sinamary 6	CRB717	Dioscorea trifida	2003	French Guiana	NA	NA	NA	-	-	-
PT-IG-00653	Apatou 3	CRB718	Dioscorea trifida	2003	French Guiana	NA	NA	NA	-	-	-
PT-IG-00656	St George 55	CRB721	Dioscorea trifida	2003	French Guiana	NA	NA	NA	-	-	-
PT-IG-00659	Saul 24	CRB724	Dioscorea trifida	2003	French Guiana	NA	NA	NA	-	-	-
PT-IG-00660	Saul 28	CRB725	Dioscorea trifida	2003	French Guiana	NA	NA	NA	+	-	-
PT-IG-00663	MPA 10	CRB728	Dioscorea trifida	2003	French Guiana	NA	NA	NA	-	-	-
PT-IG-00665	Charvein 16	CRB730	Dioscorea trifida	2003	French Guiana	NA	NA	NA	-	-	-
PT-IG-00669	Cacao 11	CRB734	Dioscorea trifida	2003	French Guiana	NA	NA	NA	-	-	-
PT-IG-00670	Papoutchou 3	CRB735	Dioscorea trifida	2003	French Guiana	NA	NA	NA	-	-	-
PT-IG-00671	Papaïchton 7	CRB736	Dioscorea trifida	2003	French Guiana	NA	NA	NA	-	-	-
PT-IG-00672	Saul 4	CRB737	Dioscorea trifida	2003	French Guiana	NA	NA	NA	-	-	-
PT-IG-00673	9	CRB738	Dioscorea trifida	2003	Guadeloupe	NA	NA	NA	-	-	-
PT-IG-00675	Cayenne 29	CRB740	Dioscorea trifida	2003	French Guiana	NA	NA	NA	-	-	-
PT-IG-00679	EB 6	CRB744	Dioscorea trifida	2003	Guadeloupe	NA	NA	NA	-	-	-
PT-IG-00685	Sainte-Anne	CRB750	Dioscorea alata	2009	Guadeloupe	NA	NA	NA	-	-	-
PT-IG-00686	Roujol	CRB751	Dioscorea alata	2014	Guadeloupe	NA	NA	NA	-	-	-
PT-IG-00687	INRA C 143	CRB752	Dioscorea alata	2014	Guadeloupe	NA	NA	NA	-	-	-
PT-IG-00688	INRA AL 56	CRB753	Dioscorea alata	2014	Guadeloupe	NA	NA	NA	-	-	-
PT-IG-00690	INRA AL 18	CRB755	Dioscorea alata	2014	Guadeloupe	NA	NA	NA	+	+	-
PT-IG-00692	INRA X 154	CRB757	Dioscorea alata	2014	Guadeloupe	NA	NA	NA	-	-	-
PT-IG-00693	INRA X 17	CRB758	Dioscorea alata	2014	Guadeloupe	NA	NA	NA	-	-	-
PT-IG-00694	Dou	CRB759	Dioscorea alata	2014	Guadeloupe	NA	NA	NA	-	-	-
PT-IG-00695	INRA X 142	CRB760	Dioscorea alata	2014	Guadeloupe	NA	NA	NA	-	-	-
PT-IG-00696	Ciradienne	CRB761	Dioscorea alata	2014	Guadeloupe	NA	NA	NA	-	-	-
PT-IG-00698	Malalagi	CRB763	Dioscorea alata	2014	Vanuatu	NA	NA	NA	-	-	-
PT-IG-00699	Coco	CRB764	Dioscorea rotundata	2014	Guadeloupe	NA	NA	NA	-	+	-
PT-IG-00700	Belo	CRB765	Dioscorea rotundata	2014	Guadeloupe	NA	NA	NA	-	-	-
PT-IG-00701	TiClair	CRB766	Dioscorea rotundata	2014	Guadeloupe	NA	NA	NA	-	-	-
PT-IG-00702	Manlankon	CRB767	Dioscorea alata	2014	Vanuatu	NA	NA	NA	+	-	+
unassigned	Nureangdan	CRB768	Dioscorea alata	2014	Vanuatu	NA	NA	NA	-	-	-
unassigned	Ti Guinée Godet	CRB772	Dioscorea cayenensis	2015	Guadeloupe	NA	NA	NA	+	+	-
unassigned	INRA 15	CRB774	Dioscorea alata	2015	Guadeloupe	NA	NA	NA	-	-	-
unassigned	Touffi Tétéa	CRB775	Dioscorea alata	2016	Vanuatu	NA	NA	NA	+	+	-
NA	Unknown	CivcDr401	Dioscorea rotundata	2018	Unknown	NA	NA	Bouaké	+	+	-
NA	Unknown	CivcDr402	Dioscorea rotundata	2018	Unknown	NA	NA	Bouaké	+	+	-
NA	Unknown	CivcDr403	Dioscorea rotundata	2018	Unknown	NA	NA	Bouaké	+	+	-
NA	Unknown	CivcDr404	Dioscorea rotundata	2018	Unknown	NA	NA	Bouaké	-	-	-
NA	Unknown	CivcDr405	Dioscorea rotundata	2018	Unknown	NA	NA	Bouaké	+	+	-
NA	Unknown	CivcDr406	Dioscorea rotundata	2018	Unknown	NA	NA	Bouaké	+	+	-
NA	Unknown	CivcDr407	Dioscorea rotundata	2018	Unknown	NA	NA	Bouaké	+	+	-
NA	Unknown	CivcDr408	Dioscorea rotundata	2018	Unknown	NA	NA	Bouaké	+	+	-
NA	Unknown	CivcDr409	Dioscorea rotundata	2018	Unknown	NA	NA	Bouaké	+	+	-
NA	Unknown	CivcDr410	Dioscorea rotundata	2018	Unknown	NA	NA	Bouaké	+	+	-
NA	Unknown	CivcDr411	Dioscorea rotundata	2018	Unknown	NA	NA	Bouaké	-	-	-
NA	Unknown	CivcDr412	Dioscorea rotundata	2018	Unknown	NA	NA	Bouaké	-	-	-
NA	Unknown	CivcDr413	Dioscorea rotundata	2018	Unknown	NA	NA	Bouaké	-	-	-
NA	Unknown	CivcDr414	Dioscorea rotundata	2018	Unknown	NA	NA	Bouaké	+	+	-
NA	Unknown	CivcDr415	Dioscorea rotundata	2018	Unknown	NA	NA	Bouaké	+	+	-
NA	Unknown	CivcDr416	Dioscorea rotundata	2018	Unknown	NA	NA	Bouaké	+	+	-
NA	Unknown	CivcDr417	Dioscorea rotundata	2018	Unknown	NA	NA	Bouaké	+	+	-
NA	Unknown	CivcDr418	Dioscorea rotundata	2018	Unknown	NA	NA	Bouaké	+	+	-
NA	Unknown	CivcDr419	Dioscorea rotundata	2018	Unknown	NA	NA	Bouaké	+	+	-
NA	Unknown	CivcDr227	Dioscorea rotundata	2018	Unknown	NA	NA	Bouaké	+	+	-
NA	Unknown	CivcDr068	Dioscorea rotundata	2018	Unknown	NA	NA	Bouaké	+	+	-
NA	Unknown	CivcDr152	Dioscorea rotundata	2018	Unknown	NA	NA	Bouaké	+	+	-
NA	Unknown	CivcDr033	Dioscorea rotundata	2018	Unknown	NA	NA	Bouaké	+	+	-
NA	Unknown	CivcDr163	Dioscorea rotundata	2018	Unknown	NA	NA	Bouaké	-	-	-
NA	Unknown	CivcDr214	Dioscorea rotundata	2018	Unknown	NA	NA	Bouaké	-	-	-
NA	Unknown	CivcDr026	Dioscorea rotundata	2018	Unknown	NA	NA	Bouaké	+	+	-
NA	Unknown	CivcDr050	Dioscorea rotundata	2018	Unknown	NA	NA	Bouaké	+	+	-
NA	Unknown	CivcDr081	Dioscorea rotundata	2018	Unknown	NA	NA	Bouaké	+	-	-
NA	Unknown	CivcDr052	Dioscorea rotundata	2018	Unknown	NA	NA	Bouaké	+	+	-
NA	Unknown	CivcDr065	Dioscorea rotundata	2018	Unknown	NA	NA	Bouaké	-	-	-
NA	Unknown	CivcDr101	Dioscorea rotundata	2018	Unknown	NA	NA	Bouaké	+	+	-
NA	Unknown	CivcDr015	Dioscorea rotundata	2018	Unknown	NA	NA	Bouaké	+	+	-
NA	Unknown	CivcDr076	Dioscorea rotundata	2018	Unknown	NA	NA	Bouaké	+	+	-
NA	Unknown	CivcDr060	Dioscorea rotundata	2018	Unknown	NA	NA	Bouaké	-	-	-
NA	Unknown	CivcDr119	Dioscorea rotundata	2018	Unknown	NA	NA	Bouaké	+	+	-
NA	Unknown	CivcDr072	Dioscorea rotundata	2018	Unknown	NA	NA	Bouaké	+	+	-
NA	Unknown	CivcDr057	Dioscorea rotundata	2018	Unknown	NA	NA	Bouaké	+	+	-
NA	Unknown	CivcDr041	Dioscorea rotundata	2018	Unknown	NA	NA	Bouaké	+	+	-
	Amplification products used for cloning and sequencing
*Date	Date introduced in the in vitro collection (BRC-PT) or collected in field Côte d'Ivoire (CNRA; 2018) and Guadeloupe (2019 & 2020)
NA	Not applicable
